# Supplementary material for: Glycosyltransferase Family 43 Is Also Found in Early Eukaryotes and Has Three Subfamilies in Charophycean Green Algae
Source: PLoS One. 2015 May 29;10(5):e0128409. doi: 10.1371/journal.pone.0128409 (PMC4449007; doi:10.1371/journal.pone.0128409)
Supplement: S1 Table — (XLSX) [file pone.0128409.s004.xlsx]

## Sheet: Sheet1
Table S1: 21 NCBI-nr proteins that are non-plant and non-animal proteins and hit GT43 domain with E-value < 1e-10; proteins having at least 3 motifs are shown in yellow background
GenBank ID	Length	Species	Taxonomic group	hmmsearch E-value	Best BLAST hit in CAZy DB	BLAST E-evalue	Motif 1	Motif 2	Motif 3	Motif 4	Motif 5	Motif 6	Motif 7	Motif 8	Total no. of motifs
XP_004345176.1	390	Capsaspora owczarzaki ATCC 30864	Eukaryota: Ichthyosporea	1.5e-59	CAI62038.1|GT43	4.8e-25	0	1	1	1	1	0	1	1	6
XP_001744836.1	305	Monosiga brevicollis MX1	Eukaryota: Choanoflagellida	3.6e-56	AFE77696.1|GT43	6.8e-42	1	1	1	1	1	0	0	1	6
XP_001742263.1	243	Monosiga brevicollis MX1	Eukaryota: Choanoflagellida	1.8e-48	AEO35548.1|GT43	6e-39	1	1	0	1	1	1	0	1	6
XP_001747805.1	280	Monosiga brevicollis MX1	Eukaryota: Choanoflagellida	7.5e-48	AAI69407.1|GT43	4.1e-37	0	1	1	1	1	1	0	1	6
XP_007514541.1	352	Bathycoccus prasinos	Eukaryota: Chlorophyta	9.3e-28	CAI62044.1|GT43	2e-09	1	0	1	1	1	1	0	0	5
XP_004343171.1	458	Capsaspora owczarzaki ATCC 30864	Eukaryota: Ichthyosporea	2.3e-51	CAI63873.1|GT43	2.9e-18	0	1	1	1	0	0	0	1	4
XP_004989824.1	324	Salpingoeca rosetta	Eukaryota: Choanoflagellida	1.8e-50	AAH78400.1|GT43	3e-31	1	1	1	1	0	0	0	0	4
EMS23236.1	318	Rhodosporidium toruloides NP11	Eukaryota: Fungi	1.9e-33	CAA15837.2|GT43	1.4e-14	0	1	1	1	1	0	0	0	4
EGU10941.1	318	Rhodotorula glutinis ATCC 204091	Eukaryota: Fungi	1.7e-32	CAA15837.2|GT43	8.8e-15	0	1	1	1	1	0	0	0	4
XP_005794278.1	290	Emiliania huxleyi CCMP1516	Eukaryota: Haptophyceae	5e-34	ACF84760.1|GT43	2.8e-08	0	1	1	1	0	0	0	0	3
XP_003336254.2	221	Puccinia graminis f sp tritici CRL 75-36-700-3	Eukaryota: Fungi	2.4e-24	CAB04033.2|GT43	1.3e-07	0	1	0	1	1	0	0	0	3
XP_003336238.1	472	Puccinia graminis f sp tritici CRL 75-36-700-3	Eukaryota: Fungi	1.8e-23	CAB04033.2|GT43	4.4e-08	0	0	0	1	1	0	0	0	2
AIA87534.1	116	uncultured bacterium	Bacteria: environmental samples	1.9e-13	AAI21201.1|GT43	4.4e-13	1	0	0	0	1	0	0	0	2
XP_004345780.1	370	Capsaspora owczarzaki ATCC 30864	Eukaryota: Ichthyosporea	6.3e-37	AAI21202.1|GT43	4.5e-14	0	0	0	0	1	0	0	0	1
EFW41058.2	407	Capsaspora owczarzaki ATCC 30864	Eukaryota: Ichthyosporea	8.3e-37	AAI21202.1|GT43	8.1e-14	0	0	0	0	1	0	0	0	1
XP_005769385.1	547	Emiliania huxleyi CCMP1516	Eukaryota: Haptophyceae	2.8e-31	CAI93173.1|GT43	1.9e-08	0	0	0	1	0	0	0	0	1
XP_003063890.1	227	Micromonas pusilla CCMP1545	Eukaryota: Chlorophyta	2.3e-22	CAI63866.1|GT43	6.4e-05	0	0	0	0	0	1	0	0	1
AIA83381.1	112	uncultured bacterium	Bacteria: environmental samples	3e-14	CAI63870.1|GT43	3.2e-25	0	0	0	0	0	1	0	0	1
XP_003336242.2	158	Puccinia graminis f sp tritici CRL 75-36-700-3	Eukaryota: Fungi	2.8e-11	ABF18200.1|GT43	0.0018	0	0	0	0	1	0	0	0	1
XP_003325987.2	529	Puccinia graminis f sp tritici CRL 75-36-700-3	Eukaryota: Fungi	9.9e-21	CAI68027.1|GT43	0.0011	0	0	0	0	0	0	0	0	0
XP_007416303.1	119	Melampsora larici-populina 98AG31	Eukaryota: Fungi	4.4e-13	CAI68027.1|GT43	0.012	0	0	0	0	0	0	0	0	0
