# Supplementary material for: Glycosyltransferase Family 43 Is Also Found in Early Eukaryotes and Has Three Subfamilies in Charophycean Green Algae
Source: PLoS One. 2015 May 29;10(5):e0128409. doi: 10.1371/journal.pone.0128409 (PMC4449007; doi:10.1371/journal.pone.0128409)
Supplement: S2 Table — (XLSX) [file pone.0128409.s005.xlsx]

## Sheet: Sheet1
Table S2: Key residues in human GlcAT-I protein reported in (Fondeur-Gelinotte et al., 2007; Pedersen et al., 2000) and the corresponding residues in other protein included in Figure 1
* red residues are identical to the residue in GlcAT-I
Key amino acid residues in GlcAT-I *			AtIRX14	AtIRX9	AtIRX9L
Substrate donor (UDP-GlcA) interacting	Uridine	Y84	Y169	I124	Y150
		D113	A199	K155	G180
	Ribose	P82	P167	P122	P148
		D195	D262	L216	D239
	Phosphate	R156	R233	E190	R213
		R310	R425	K342	H369
	GlcA	R156	R233	E190	R213
		R161	R241	R195	R218
		D194	D261	G215	D238
		D252	E362	H280	D302
		H308	W423	R340	H367
Substrate acceptor (trisaccharide Galβ1-3Galβ1-4Xyl) interacting	Gal-2	E227	Q321	E252	E275
		R247	Y342	E272	R295
		D252	E362	H280	D302
		E281	E392	D309	E339
	Gal-1	W243	N338	K268	E291
Mn2+ interacting		D196	S263	N217	D240
		N197	N264	N218	N241
		T309	L424	L341	L368
Catalytic site		E281	E392	D309	E339
