# Supplementary material for: Glycosyltransferase Family 43 Is Also Found in Early Eukaryotes and Has Three Subfamilies in Charophycean Green Algae
Source: PLoS One. 2015 May 29;10(5):e0128409. doi: 10.1371/journal.pone.0128409 (PMC4449007; doi:10.1371/journal.pone.0128409)
Supplement: S3 Table — (XLSX) [file pone.0128409.s006.xlsx]

## Sheet: Sheet1
Table S3: 25 Illumina RNA-Seq datasets that are used in data mining of GT43 genes
Species	Taxonomic group	NCBI SRA accession (RNA-seq)	# of reads
Marchantia emarginata	Liverworts	ERX337186	8355908
Ricciocarpos natans	Liverworts	ERX337127	6756598
Sphaerocarpos texanus	Liverworts	ERX337129	6643349
Bazzania trilobata	Liverworts	ERX337184	13308290
Metzgeria crassipilis	Liverworts	ERX337128	12695361
Nothoceros vincentianus	Hornworts	ERX337126	10530617
Nothoceros aenigmaticus	Hornworts	ERX337125	2931637
Angiopteris evecta	Ferns	ERX337178	9298385
Ophioglossum petiolatum	Ferns	ERX337179	10697208
Psilotum nudum	Ferns	ERX337180	8986521
Chara vulgaris	CGA: Charophyceae	ERX337135	8768245
Chaetosphaeridium globosum	CGA: Coleochaetophyceae	ERX337138	8055334
Coleochaete irregularis	CGA: Coleochaetophyceae	ERX337136	14257295
Coleochaete scutata	CGA: Coleochaetophyceae	ERX337137	8405079
Cosmarium ochthodes	CGA: Zygnemophyceae	ERX337145	8557265
Penium margaritaceum	CGA: Zygnemophyceae	ERX337151	12279112
Mesostigma viride	CGA: Mesostigmatophyceae	ERX337134	9551189
Cylindrocystis cushleckae	CGA: Zygnemophyceae	ERX337142	13056278
Cylindrocystis brebissonii	CGA: Zygnemophyceae	ERX337147	13308552
Entransia fimbriata	CGA: Zygnemophyceae	ERX337141	13856675
Mesotaenium endlicherianum	CGA: Zygnemophyceae	ERX337146	13065475
Mougeotia sp.	CGA: Zygnemophyceae	ERX337143	13100320
Roya obtusa	CGA: Zygnemophyceae	ERX337149	13333334
Spirogyra sp.	CGA: Zygnemophyceae	ERX337144	8325926
Spirotaenia minuta	CGA: Zygnemophyceae	ERX337150	7877311
			165797390
