# Supplementary material for: Glycosyltransferase Family 43 Is Also Found in Early Eukaryotes and Has Three Subfamilies in Charophycean Green Algae
Source: PLoS One. 2015 May 29;10(5):e0128409. doi: 10.1371/journal.pone.0128409 (PMC4449007; doi:10.1371/journal.pone.0128409)
Supplement: S4 Table — (XLSX) [file pone.0128409.s007.xlsx]

## Sheet: Sheet1
Table S4: 54 assembled transcripts that hit their best PlantCAZyme match with E-value < 1e-10; Clade column is based on Figure 2; peptides having at least 3 motifs are shown in yellow background
Transcript ID	Reads	# of reads	Transcript length	Translated amino acid length	Species	Taxonomic group	Best hit ID in PlantCAZyme	Aligned region (transcript)	Aligned region (Best hit)	tfasty E-value	Motif 1	Motif 2	Motif 3	Motif 4	Motif 5	Motif 6	Motif 7	Motif 8	Total motifs	Clade	Transcript sequence	Peptide sequence
M.emarginata|Locus_6	ERR364417.173248,ERR364417.173248,ERR364417.193073,ERR364417.193073,ERR364417.443397,ERR364417.443397,ERR364417.628141,ERR364417.628141,ERR364417.672755,ERR364417.672755,ERR364417.679594,ERR364417.679594,ERR364417.699128,ERR364417.699128,ERR364417.749658,ERR364417.749658,ERR364417.801522,ERR364417.801522,ERR364417.1017082,ERR364417.1017082,ERR364417.1195612,ERR364417.1270994,ERR364417.1270994,ERR…	185	786	210	Marchantia emarginata	Liverworts	LOC_Os01g06450.1|GT43:92-342|Oryza	715-95	1-250	8e-32	0	0	1	1	1	1	1	1	6	A4	CCCGTCTTCACCGACGAAGAAGAGGTACATTGGAGTCCAGAGGTGTGGATAGAGACCAACCATATGGATATGGAAGGCCCGTACTTTCCAGGTGCAAATGCCAGACCATTATTTTGTTGCAACCACTTGGTAGACCCTCCATTTGACTCTCATCTTCTACCAGTTGCTCTATAAACGTTGTCTCCTGAAATCCTTCTTTTATCGTATCCATTTGTCTTATTGGTTCCTCCGATCGATGTCGCCAGTTTTTTCTGTCCCACAACATTGTGCTGTTGAATCCAAAACCAGACATATCCACGTGAAATCTGCGCAGTCTCTTGCTTTTCTCATTTGTGTGCCAACCTATCACCTTGTCTTCATCGCATACAGGTCCTTCAATTATGGTCTTTGCCTTGCTCT…	LAHTLRLVPPPLLWLVVETPGQSIETATLLRQTGIMYRHLVCNDNITNFKDRGIYQRNAALKHIETHQLDGIVYFADDDNIYSLELFEQLRKIKRFGTWPVGMLAESKAKTIIEGPVCDEDKVIGWHTNEKSKRLRRFHVDMSGFGFNSTMLWDRKNWRHRSEEPIRQMDTIKEGFQETTFIEQLVEDESQMEGLPSGCNKIMVWHLHLE
N.vincentianus|Locus_2	ERR364357.466417,ERR364357.887770,ERR364357.887770,ERR364357.963035,ERR364357.963035,ERR364357.1848732,ERR364357.1863917,ERR364357.2649159,ERR364357.2649159,ERR364357.2955042,ERR364357.2955042,ERR364357.3107918,ERR364357.3419329,ERR364357.3421768,ERR364357.3421768,ERR364357.3565557,ERR364357.3565557,ERR364357.3958754,ERR364357.3958754,ERR364357.4524783,ERR364357.4524783,ERR364357.4539914,ERR36435…	39	789	209	Nothoceros vincentianus	Hornworts	LOC_Os01g06450.1|GT43:92-342|Oryza	674-54	1-250	1.2e-32	0	1	0	1	1	0	1	1	5	A4	GGCTTGTCGAGGGTCCAACCAGAAGGATATGGCAGACCCGGAGCCTCAAAATGCAAGTGCCAAACCATCACCTTAGAACAGCCATCGGGGAGACCTTCCATCTGGCTTTCATCTTCCACTAGTTGCTCGATGAATGTTGTTTCCTGCATTCCCTCCTTGACTGAATCGAGTTGCCGGATGGGTTCAGCTGACCGTTTCCCCCATCTTTGAGGATCCCAGAGTATCGTGCTGTTGAAACCAAACCCGCACATGTCAACGTGAAATCTTCTCAGCTTTTTGCTCTTTTCATTGGTATGCCATCCAATTACGTCATGTCCGTTGCATACAGGTCCCTCCAGGATGGTCTTCGATTTGCCTGGTGCAAGCATGCCAACTGGCCAAACACCAAATCGCTTGATA…	VAHTLKLVPPPILWLVVEGESQSAETAQLLRTTGIMYRHLVCNVTLGNIKDRGTHERNTALAHIEHHQLDGIVYFADDDNVYTLELFSQLRYIKRFGVWPVGMLAPGKSKTILEGPVCNGHDVIGWHTNEKSKKLRRFHVDMCGFGFNSTILWDPQRWGKRSAEPIRQLDSVKEGMQETTFIEQLVEDESQMEGLPDGCSKVMVWHLHF
M.crassipilis|Locus_1	ERR364359.11882,ERR364359.11882,ERR364359.129189,ERR364359.129189,ERR364359.457189,ERR364359.457189,ERR364359.494579,ERR364359.494579,ERR364359.680641,ERR364359.680641,ERR364359.690208,ERR364359.690208,ERR364359.704848,ERR364359.704848,ERR364359.795622,ERR364359.795622,ERR364359.919900,ERR364359.941050,ERR364359.941050,ERR364359.1079476,ERR364359.1079476,ERR364359.1343745,ERR364359.1343745,ERR364…	153	865	211	Metzgeria crassipilis	Liverworts	Pp1s248_13V6.1|GT43:174-434|Physcoitrella	736-122	1-257	3.1e-16	0	0	1	1	1	1	1	0	5	A4	CGCGCGGACGACTATCAGCAATCTACTCCTAAATCTCGGTTAGAAGGATGTTGGGATAAAGATGTGTTGCAAGGGTCCATCCGTAAGGATAGATGAGTTCACGAGATTCCATATACTGATGCCACACCATTATTCTTGTACACCCGCTGGGAATACCCTCCATTTGGCTCTCATCCTCTAGCAATTGCTCGATAAACGTCGTTTCCTGCAATCCCTCCTTAACAGTATCCAATTGCCGTATAGGACTCTCTGAACGATGGTGCCAATTAGTGATGTCCCATAGAAACGTGCTATTGAATGCAAAGCCTGACATATCGACGTGGAACCTGCGCGATTTCTTGCTTTTCTCATTCGTGCGCCAGCCAATCACTTTTTCCCCATCACACACAGGGCCCTCTA…	LAHTLRLVPPPLLWLVVEMPYQTLETAALLRQTGIMYRHIGLQERMPLNFKDRGVHQRNLALEHIEMHQLNGIVYFADDDNVYSQELFEQMRNVRRFGTWPVAMVAESKARVAIEGPVCDGEKVIGWRTNEKSKKSRRFHVDMSGFAFNSTFLWDITNWHHRSESPIRQLDTVKEGLQETTFIEQLLEDESQMEGIPSGCTRIMVWHQYME
S.texanus|Locus_4	ERR364360.143385,ERR364360.143385,ERR364360.153853,ERR364360.153853,ERR364360.200506,ERR364360.200506,ERR364360.212177,ERR364360.212177,ERR364360.286188,ERR364360.286188,ERR364360.296278,ERR364360.296278,ERR364360.423565,ERR364360.423565,ERR364360.449033,ERR364360.449033,ERR364360.622386,ERR364360.622386,ERR364360.781740,ERR364360.781740,ERR364360.865364,ERR364360.865364,ERR364360.1120997,ERR3643…	176	615	185	Sphaerocarpos texanus	Liverworts	Pp1s248_13V6.1|GT43:174-434|Physcoitrella	614-75	26-257	2e-17	0	0	0	1	1	1	1	1	5	A4	GTCCTGGAGTACAGCGGATTAGATAGATTCCAACCAAATGGATAGCTCAATCCCGGAGATTCTGTGTGCAGATGCCACACCATTATTTTGTTACAACCACTTGGAAGGCCCTCCATCTGGCTCTCGTCTTCCACCAACTGCTCTATAAACGTGGTTTCCTGAAGTCCTTCCTTCACTGTATCCAGTTGCCGTATTGGTTCCTCTGAACGATGGCGCCAGGTGTTTGTGTCCCATAACATCGTGCTGTTAAAACCAAAACCAGACATGTCGACGTGAAATCTGCGTAATCTCTTGCTTCTCTCATTCGTATGCCAACCAACTACCTTCTCCTCATCGCAAACAGGTCCTTCAACTATAGCCTTCGCCTTGCTCTCTGCCAGCATACCCACCGGCCACGTT…	TAALLRQTGVMYRHLGCNEHMSNVKDRGIYQRNVALKHIEVHRLDGVVYFADDDNVYSLELFDQLRKIKRFGTWPVGMLAESKAKAIVEGPVCDEEKVVGWHTNERSKRLRRFHVDMSGFGFNSTMLWDTNTWRHRSEEPIRQLDTVKEGLQETTFIEQLVEDESQMEGLPSGCNKIMVWHLHTE
Mougeotia|Locus_6	ERR364374.61754,ERR364374.61754,ERR364374.148387,ERR364374.148387,ERR364374.257549,ERR364374.257549,ERR364374.290174,ERR364374.320547,ERR364374.320547,ERR364374.320548,ERR364374.336662,ERR364374.358895,ERR364374.358895,ERR364374.365864,ERR364374.365864,ERR364374.392606,ERR364374.392606,ERR364374.436641,ERR364374.436641,ERR364374.447059,ERR364374.464889,ERR364374.464889,ERR364374.506787,ERR364374.…	701	862	210	Mougeotia	CGA: Zygnemophyceae	MA_10433413g0010|GT43:193-441|Picea	718-122	12-249	7.1e-16	0	0	1	1	1	1	1	0	5	A5	CTCTGCGTTGACTAGACGCCTAGAAAACTACCCCTGCCTACTGTTCCTGCTTCAGCAAAGCGTTAGTCACTGGCAGCTTGTTTCGAACACTCCAGTGAGGAAAGGGGGAAGTTCTAATCCCCTCTAAGTGCAGGTGGAACGCGAGCGCCTTGGAGCACCCATCTGCCAACCCCTCCATTTGGCTCTCGTCAGCCACCAACTGTTCGATGAAAGTTGTCTCCTGAAAGCCCTCCTTCACAGTGTCCAGTTGTCGGATGGGGGTGGTTGTGGGCCTGTTCCACCTGATTGGGTCCCACAGGATTGTGCTGTTGAAGGCAAATCCAGACATGTCGACATGGAATCGACGCAGTCGCTTGCTTTTCTCATTTGTGTGCCACCCAACAACTCTGCTTCCTTCGC…	MGDCIAGIRKPVLWLVVEMTKQSTETAKILRQSGLMYRHLVVDKNMTDMKDRGVHQRNAAIEHMEEHRLDGIVYFADDDNVYSQELFEEIRKIKRFGVWPVAFLQVGKSKPIIEGPVCEGSRVVGWHTNEKSKRLRRFHVDMSGFAFNSTILWDPIRWNRPTTTPIRQLDTVKEGFQETTFIEQLVADESQMEGLADGCSKALAFHLHLE
C.brebissonii|Locus_12	ERR364378.634417,ERR364378.634417,ERR364378.667337,ERR364378.667337,ERR364378.698190,ERR364378.698190,ERR364378.705424,ERR364378.705424,ERR364378.813469,ERR364378.813469,ERR364378.930402,ERR364378.930402,ERR364378.1015980,ERR364378.1015980,ERR364378.1051381,ERR364378.1051381,ERR364378.1057966,ERR364378.1057966,ERR364378.1176695,ERR364378.1176695,ERR364378.1181276,ERR364378.1181276,ERR364378.17751…	160	890	211	Cylindrocystis brebissonii	CGA: Zygnemophyceae	MA_10433413g0010|GT43:193-441|Picea	794-162	1-249	7.9e-16	0	0	1	1	1	0	1	1	5	A5	AAGACGCAAGCGGAAGGGGTGGAGGATGGGAGGAGGAAGAGGAGGAAGAGGAGGAGGGTGTTCTGTTGGTTTCATCGTCATCGTGCAACTTCGGAAAGTGGCAAGGTGATGGGCAGCTTGCTTGGCAAGCTCCAGTGGGGGAAGGGCATGGTTCGAAAGCCTTCCAGGTGCAAGTGCCAGACGAGGATCCGGGAACAGCCGAAAGCCAAGCCCTCCATGGCACTCTCATCCGGAACAAGTTGCTCAATGAAACTTGTCTCCTGGAAGCCCTCCTTCACGCTATCTAGTTGGCGAATGGGTGTTTTATCCGATTTGTGCCATCTGGCAGGATCCCATAGGATGGTGCTGTTGAAGGCGAATCCGCACATATCCACATGGAAGCGCCGCAATCGCTTGCTC…	LGNALSSLPKPVLWLVVELTKQSPETAVLLRESGLMYRHLVAKKNMTDVKDRGVHQRNAALEHIQEHRLDGIVFFADDDNVYSNELFDEIRKVKRFGVWPVAMAQQGKSRPVIEGPVCDEAGKVLGWHTNEKSKRLRRFHVDMCGFAFNSTILWDPARWHKSDKTPIRQLDSVKEGFQETSFIEQLVPDESAMEGLAFGCSRILVWHLHLE
O.petiolatum|Locus_1	ERR364410.36583,ERR364410.36583,ERR364410.135698,ERR364410.135698,ERR364410.166126,ERR364410.275959,ERR364410.275959,ERR364410.467853,ERR364410.467853,ERR364410.477045,ERR364410.477045,ERR364410.495249,ERR364410.495249,ERR364410.632862,ERR364410.632862,ERR364410.704033,ERR364410.704033,ERR364410.819939,ERR364410.986006,ERR364410.986006,ERR364410.995343,ERR364410.995343,ERR364410.1148934,ERR364410…	194	604	188	Ophioglossum petiolatum	Ferns	LOC_Os01g06450.1|GT43:92-342|Oryza	602-48	25-250	1.1e-22	0	0	0	1	1	1	1	1	5	A4	TTGAGCACCCAACCAGGAGGATATATTAATTCTGGTGCTTCCAGATGAAGATGCCAGACCATTACCTTGGAACATCCACTAGGTAACCCTTCCATTTGACTCTCATCCTCCACCACTTGCTCAATAAATGTTGTTTCCTGAAACCCCTCCTTTACAGTGTCCAATTGCCTAATCGGATCTGCAGTAGGTCTTCGCCACCTTCGAGGATCCCAGAGAATTGTGCTGTTGAAAGCAAAACCCGACATATCCACATGAAACCTTCTCAAATGCTTGCTCTTCTCATTAGTGTGCCATCCAGTTACATTATTTCCCTCACATACTGGCCCTTCTATTATAGTTTTTGCTTTGCTTTGGGCTAGCATACCCACTGGCCACGTTCCAAATCTCTTGATTGTTCTC…	TMETATILRRTGVMYRHLVCDKNLTDVKDRGVHQRNVALDHIERHQLDGIVYFADDDNVYTLELFEQMRTIKRFGTWPVGMLAQSKAKTIIEGPVCEGNNVTGWHTNEKSKHLRRFHVDMSGFAFNSTILWDPRRWRRPTADPIRQLDTVKEGFQETTFIEQVVEDESQMEGLPSGCSKVMVWHLHLE
P.nudum|Locus_2	ERR364411.283680,ERR364411.283680,ERR364411.364468,ERR364411.406285,ERR364411.406285,ERR364411.556519,ERR364411.603219,ERR364411.603219,ERR364411.609807,ERR364411.896077,ERR364411.1054378,ERR364411.1413611,ERR364411.1413611,ERR364411.1426233,ERR364411.1426233,ERR364411.1447375,ERR364411.1488253,ERR364411.1548761,ERR364411.1548761,ERR364411.1584246,ERR364411.1584246,ERR364411.1596622,ERR364411.159…	178	757	207	Psilotum nudum	Ferns	LOC_Os01g06450.1|GT43:92-342|Oryza	136-756	1-250	1.4e-27	0	0	1	1	1	1	1	0	5	A4	GTAGAATCTTCAATGCATGGAAGGGAATTTGGTGCTTTTGTGGGGAGTGAGATACCTGAATTTGCTCTACGTAAGCTTTTGATAGTCGTAACTCCCACATATAATAGACCGTTTCAGGCACTTTATCTGACGCGGATGTCGCACACCTTAAAGCTTGTCCCACCTCCTCTTCTTTGGCTTGTCATAGAGATGCATGCTCAGACCATGGAAACTGCAGCTATATTAAGGAGAACAGGTGTCATGTATAGGCATCTTGTATGTGACAAGAACATTACAGTTATAAAAGATCGTGGTGTTCATCAGCGAAACACGGGTCTTGCTCATATTGAACAACATCAACTTGATGGCATTGTCTATTTTGCTGATGATGACAATGTGTACACATTGCAACTGTTTGAA…	MSHTLKLVPPPLLWLVIEMHAQTMETAAILRRTGVMYRHLVCDKNITVIKDRGVHQRNTGLAHIEQHQLDGIVYFADDDNVYTLQLFEQMRRIKRFGTWPVGMLAHSKAKAILEGPVCDGDTVIGWHTNEKSKRLRRFHVDMSGFAFNSTILWDPHRWRRPTLEPVRQLDTVKEGFQETTFIEQVVEDESQMEGLPNGCSKVMVWHL
N.vincentianus|Locus_1	ERR364357.95959,ERR364357.95959,ERR364357.150798,ERR364357.150798,ERR364357.167092,ERR364357.277757,ERR364357.277757,ERR364357.381059,ERR364357.381059,ERR364357.601506,ERR364357.601506,ERR364357.626861,ERR364357.626861,ERR364357.742413,ERR364357.742413,ERR364357.921385,ERR364357.921385,ERR364357.1183157,ERR364357.1183157,ERR364357.1456416,ERR364357.1456416,ERR364357.1651211,ERR364357.2015841,ERR3…	114	873	240	Nothoceros vincentianus	Hornworts	Pp1s248_13V6.1|GT43:174-434|Physcoitrella	784-68	1-261	1.4e-36	0	1	0	0	1	1	0	1	4	B	GTCAAATTATAAAGTTTGCTACAAAGGAAACGTACTTGCGAGGATGTTTGCTGTCAGATCGTGCCTCTATACGCAGCCACCATAGGAGCACATTGCGCCCACAGTTTCCGAGAGCCTCAATAAAGTGCTCATCTTTCACAATTCTTACCGGGTGACTAACATCCTCATCCGGAGAAATCCACTCCTCCCAACTTCTTAGCCAACCTGGCTTGTTACTTTTCTTCAGAATGATCTGTGAATTCAGAACAAATCCTGCCCACTCTAGACCCCTCCATTCTGCAAGACTGTCAACAGGATCCGAGTAGCCCACAATAATAGCCTCAGGAGAATGCTTCACTGCATGCCAGCCCAGTAAATCACCCGAGCTGTTACAAGCAGGACCCTGAATGGAATACAAAG…	LMHTLSHVPGPLTWIVVEAGSVSNETTELLAKSDLEVVHLSSMEPLPKSLEEADAQEAILRLEGLKYVRQNNLEGLIVFADEGNSYSLEFFEEVQSVKWFAAVSVGILQHAQHPESTSNVDTGMSPRRPLYSIQGPACNSSGDLLGWHAVKHSPEAIIVGYSDPVDSLAEWRGLEWAGFVLNSQIILKKSNKPGWLRSWEEWISPDEDVSHPVRIVKDEHFIEALGNCGRNVLLWWLRIE
R.natans|Locus_11	ERR364358.24905,ERR364358.24905,ERR364358.126472,ERR364358.126472,ERR364358.479971,ERR364358.479971,ERR364358.568572,ERR364358.568572,ERR364358.604683,ERR364358.604683,ERR364358.636349,ERR364358.636349,ERR364358.669179,ERR364358.669179,ERR364358.741043,ERR364358.741043,ERR364358.926002,ERR364358.1123819,ERR364358.1123819,ERR364358.1129353,ERR364358.1129353,ERR364358.1157732,ERR364358.1157732,ERR3…	142	706	189	Ricciocarpos natans	Liverworts	Pp1s248_13V6.1|GT43:174-434|Physcoitrella	696-151	23-257	1.3e-13	0	0	0	1	1	0	1	1	4	A4	CTCCGCCTTTGGTATCCTCAGCAGCTGAATCCTATGTCTAAATTCGAATCAGTGCCAGCTTCATGGACGAAGTGGTGTGTTGGATTCCAGGGTTGACGGCAGCGTCCAACCAGGTGGGTAATAAAGGTCAGCTCTATCCAAGTGCAGATGCCACACCATTATTTTGTTGCACCCACTTGGTAAACCCTCCATTTGACTCTCATCTTCCACCAGTTGCTCTATAAATGTTGTCTCCTGCAATCCTTCTTTGTTGGTTAGCTGTCTTATTGGTTCGTCGGTCGGACGTCGCCACATTGTTCTGTTCCACAACATTGTGCTGTTGAACCCGAATCCGGACATATCAGAATGAAATCTGCGCAACCTCTTGCTCTTCTCATTAGTGTGCCAACCGATCACTTT…	PWASYETAAFLRQTGIMYRHLVCRDNITKFRDRWIHQRNRALMHIEMHQLDGIVYFADDDNIYSVELFEELRKIKRFGIWPVGMLAENRAKTVIEGPVCVGEKVIGWHTNEKSKRLRRFHSDMSGFGFNSTMLWNRTMWRRPTDEPIRQLTNKEGLQETTFIEQLVEDESQMEGLPSGCNKIMVWHLHL
C.irregularis|Locus_1	ERR364367.7882,ERR364367.7882,ERR364367.50520,ERR364367.50520,ERR364367.180844,ERR364367.180844,ERR364367.187042,ERR364367.187042,ERR364367.200349,ERR364367.200349,ERR364367.276385,ERR364367.276385,ERR364367.421263,ERR364367.421263,ERR364367.425637,ERR364367.425637,ERR364367.489967,ERR364367.489967,ERR364367.559099,ERR364367.559099,ERR364367.572713,ERR364367.572713,ERR364367.586579,ERR364367.5865…	557	1123	295	Coleochaete irregularis	CGA: Coleochaetophyceae	Pp1s248_13V6.1|GT43:174-434|Physcoitrella	159-1043	1-258	6.6e-29	0	1	0	1	1	1	0	0	4	B	GGGGGCGGAGAATGAGCCTTGCGGAGGATCAGGTGCAGCAGCTTGGAGGCGATGTTCCAGGATTGGATGTTCGAGATCCAGTAACGAATAGCAGGAAGAGAATAATTGTTGTGACGACTACTTTTGCGAGAGCTTTTCAGGCTATGTATCTGGGGAGTCTGGCCGCGACTCTTACGGCTGTAGGGGAGCCACTTGTATGGATAGTAGTGGAGGCTGGAGGAAGGTCGGAAAACACTGAAAGCATACTATCTAGCTCAGGAGTGAAGTACGTGCACCTTGCTTTTGGAGAAAGGCTTCCAAACCCCCTAGATTGGGGAGAAAGATCCGAGATGGAGGTGAGGATGCGCATTCGTGCCCTCTTGCACGTCCGAAGAGTTCGGCTTGATGGAGTGGTGGTCT…	LAATLTAVGEPLVWIVVEAGGRSENTESILSSSGVKYVHLAFGERLPNPLDWGERSEMEVRMRIRALLHVRRVRLDGVVVFCDDSNTYSLAFFEEVQHVRWFGASALGFLIQDDYISSFISGASAADEAMEVSRVGGKKRRRPKQRTGFGRPQVQAPVLSVRNLSIIGWHTFPHRPKELEKIGQREQRRRRQAIKDGLLSEAPEQTNLEWSGFALNSRLLWEEDLVPDRPTWVRPWVEWWGQSSSAFPDLLGDWASDEGAGVLARMLTSDEHVEALGVSMRGGRRITRTQALAWW
C.cushleckae|Locus_8	ERR364373.14903,ERR364373.206722,ERR364373.206722,ERR364373.456043,ERR364373.456043,ERR364373.893296,ERR364373.893296,ERR364373.965428,ERR364373.965428,ERR364373.976894,ERR364373.976894,ERR364373.1003968,ERR364373.1003968,ERR364373.1008638,ERR364373.1008638,ERR364373.1513200,ERR364373.1513200,ERR364373.1513374,ERR364373.1513374,ERR364373.1589515,ERR364373.1625468,ERR364373.1625468,ERR364373.18360…	145	823	213	Cylindrocystis cushleckae	CGA: Zygnemophyceae	MA_10433413g0010|GT43:193-441|Picea	116-745	1-249	5.8e-17	0	0	1	1	1	0	1	0	4	A5	GAACAGGAAGCTTGAGTCACTGGCAATCCTGCAATCATCATTCAGCCCTCAACCCCTCTTGATCATTGTTACTCCAACTTATGTGCGGCCTTTTCAGGCAATGTACTTACATAGACTAGCAAACTGCCTCAGTAGAGTCCCTAAACCAGTCCTGTGGCTAGTTGTAGAGCTTTCAAAGCAGTCAATGGAAACAGCAGCTCTCCTGCGGCAGTCTGGACTCATGTATCGACACCTGGTAACTAATAAAAACATGACGGATATAAAAGATCGAGGAGTCCTGCAACGAAATACGGCTATGGAGCACATAGAAGAACATGGATTGGATGGCATTGTGTACTTTGCTGACGACGACAACATCTACACAGACGAACTGTTCAGGGAGATACGGACTGTGAAGCG…	LHRLANCLSRVPKPVLWLVVELSKQSMETAALLRQSGLMYRHLVTNKNMTDIKDRGVLQRNTAMEHIEEHGLDGIVYFADDDNIYTDELFREIRTVKRFGVMPVAFLQQGKSKPVIEGPVCKGQSVIGWHTNEKSKLLRRFHVDMCGFAFNSTILWDPVRWKRPTNEPIRQLDTVKEGFQETTFIEQLVPDESAMEGLADGCSKALVFHLHLE
M.endlicherianum|Locus_1	ERR364377.58029,ERR364377.58029,ERR364377.259446,ERR364377.259446,ERR364377.344521,ERR364377.344521,ERR364377.410731,ERR364377.410731,ERR364377.556075,ERR364377.556075,ERR364377.703546,ERR364377.703546,ERR364377.927101,ERR364377.927101,ERR364377.1365986,ERR364377.1365986,ERR364377.1509070,ERR364377.1509070,ERR364377.1767839,ERR364377.1767839,ERR364377.1869768,ERR364377.1869768,ERR364377.2053481,E…	169	853	210	Mesotaenium endlicherianum	CGA: Zygnemophyceae	MA_10433413g0010|GT43:193-441|Picea	145-774	1-249	6.4e-17	0	0	1	1	1	0	1	0	4	A5	GGTTCATCTAGCCTGTATCTTGACCCCTCCATGTACAAATACAGCAGTCTTCGAGATCCTTCTCCTACTGTCACAAATCTTCCCTTACTGATAGTGGTCACGCCCACTTACGTCAGGCCTTTCCAGGCGATGTACCTCAATAGGATGATAAACACTCTGAGGTTAGTAAAGGCCCCAGTCCTGTGGTTAGTAGTGGAGATTCTCTTCCAGGCTTCAGAGACGGCAACCATTTTACAAAAGAGTGGGCTTATGTACAGGCACATTGTGGCAAAGGTAAATATGACCGATATTAAGGATAGGGGAGTGCATCAACGAAATGCAGCTTTGACACATATAGAGTCCCACAGGTTAGATGGCATTGTCTACTTTGCTGATGACGATAACATCTACACCCAGGAG…	MINTLRLVKAPVLWLVVEILFQASETATILQKSGLMYRHIVAKVNMTDIKDRGVHQRNAALTHIESHRLDGIVYFADDDNIYTQELFEEIRTVRRFGTWPVGMLQQGKSRATIEGPVCKGDRVIGWHTNEKSQRIRRFHVDMCGFAFNSTILWDPHRWRRPTDVPIRQLDSVKEGFQETTFIEQLVADESHMEALASSCSKVLIWHIHLE
C.brebissonii|Locus_3	ERR364378.80150,ERR364378.80150,ERR364378.165943,ERR364378.165943,ERR364378.236686,ERR364378.236686,ERR364378.610659,ERR364378.610659,ERR364378.830971,ERR364378.830971,ERR364378.979535,ERR364378.1107932,ERR364378.1107932,ERR364378.1153621,ERR364378.1153621,ERR364378.1497388,ERR364378.1497388,ERR364378.1887235,ERR364378.1887235,ERR364378.1941860,ERR364378.1941860,ERR364378.1967116,ERR364378.196711…	129	804	254	Cylindrocystis brebissonii	CGA: Zygnemophyceae	AT5G67230.1|GT43:174-417|Arabidopsis	44-796	4-244	7.3e-12	0	1	1	1	0	0	1	0	4	C	CCGCGCCGCCCAGGCCATGCACATGAACAAAGTTGTCAGCGTCCTCCGATTGCTGCCCCCACCAATACTGTGGATTGTCGTGGAGGCGGGGAACAAAACAGATGAAACGAGTAATCTTCTTCTCCGGACAGCAGGGCGGTGCGTTAAAATCGGGAGAGAGAGGACTTGCTCGACAGTCGATTATGTGCATCTGTCCTCTGGTGTCCAGGCAGAGGACCCCAAGATCAGCCGGGGGGTGCGGCAGCGCAATGCGGCGTTGGACTACATCGAGGCCCAGCGGCTCGCGGGAGTGGTGTACTTCATGGACGATGACAATGTTTACACGCCGGAGTTGTTTGAAGAGTTTCGGAAGCTGAAAAGGGGCGTTGGCATCGTGCCCGTGGGCCTCATGTGGTCGGG…	VVSVLRLLPPPILWIVVEAGNKTDETSNLLLRTAGRCVKIGRERTCSTVDYVHLSSGVQAEDPKISRGVRQRNAALDYIEAQRLAGVVYFMDDDNVYTPELFEEFRKLKRGVGIVPVGLMWSGDFTRLAKTQITDPIVERPLVRWSNASAKGGESDAEAARGTVYGWETFEWAVRAEPGTGRKFHADMAGFVFKSELLWAPPDSATGLPRHPVRFQPIKTRLETLFLEQLIGDPAELEPLADMCQDVLVWHVKF
N.aenigmaticus|Locus_3	ERR364356.100047,ERR364356.100047,ERR364356.241627,ERR364356.243322,ERR364356.318146,ERR364356.243322,ERR364356.469332,ERR364356.671051,ERR364356.458174,ERR364356.469332,ERR364356.819876,ERR364356.1027859,ERR364356.1239222,ERR364356.819876,ERR364356.1476993,ERR364356.1025494,ERR364356.1027859,ERR364356.1712373,ERR364356.1834265,ERR364356.1137237,ERR364356.1181228,ERR364356.2061789,ERR364356.13262…	37	406	125	Nothoceros aenigmaticus	Hornworts	LOC_Os01g06450.1|GT43:92-342|Oryza	4-369	90-250	4.9e-11	0	0	0	0	1	0	1	1	3	A4	GAGCTCTTCAGTCAGCTTAGATATATCAAGCGATTTGGTGTTTGGCCAGTTGGCATGCTTGCACCAGGCAAATCAAAGACCATCCTGGAGGGACCTGTATGCAACGGACATGACGTAATTGGATGGCATACCAATGAAAAGAGCAAAAAGCTGAGAAGATTTCACGTTGACATGTGCGGGTTTGGTTTCAACAGCACAATACTCTGGGATCCTCAAAGATGGGGGAAACGGTCAGCTGAACCCATCCGGCAACTCGATTCAGTCAAGGAGGGAATGCAGGAAACAACGTTCATCGAGCAACTGGTGGAAGATGAAAGCCAGATGGAAGGTCTCCCCGATGGCTGTTCTAAGGTGATGGTTTGGCACTTGCATTTTGAGGCTCCGGGCCTGCCATATCCT…	ELFSQLRYIKRFGVWPVGMLAPGKSKTILEGPVCNGHDVIGWHTNEKSKKLRRFHVDMCGFGFNSTILWDPQRWGKRSAEPIRQLDSVKEGMQETTFIEQLVEDESQMEGLPDGCSKVMVWHLHF
M.crassipilis|Locus_3	ERR364359.63927,ERR364359.63927,ERR364359.127672,ERR364359.127672,ERR364359.194062,ERR364359.194062,ERR364359.209961,ERR364359.209961,ERR364359.220760,ERR364359.220760,ERR364359.482949,ERR364359.482949,ERR364359.569201,ERR364359.569201,ERR364359.952399,ERR364359.952399,ERR364359.1127030,ERR364359.1127030,ERR364359.1503420,ERR364359.1503420,ERR364359.1909691,ERR364359.1909691,ERR364359.1938972,ERR…	139	859	235	Metzgeria crassipilis	Liverworts	Pp1s248_13V6.1|GT43:174-434|Physcoitrella	826-125	1-261	2.4e-27	0	1	0	0	1	1	0	0	3	B	CAGCTTCGAAAGGAGGAGGAGGAGGAGGAGGATCTGGCCACGGGGTACGTTTCGCTGGCACCACAACATCCAACTGCTGCTGGTTCATCCACCCTTGAGGATACTTGCTGTCGGCCCGGGCTTCTACGCGTGCCCACCAGAGCAAAACATCTCGTCCACAATTGCCGAGAGGTTCAACGTACTTCTCATCGGTGACAATAGTTGTTGGGCTCAGTGGAATTCCATTCTGTGGAACCCAAGAGTCAAAATCCTTGATCCAATTTGGTCTGCCCTCCACATCCAAAATGGCTGCCGAGTTCAGCACAAATCCTGCCCATTCCAATTGTGGCAAGATCTTCTTTGCTCCTCTTACCAAAGATACAGTCCCAGTCTCCGAGTGCCAACCAATCAAGTGGCCAG…	LMHTLMLVPGPLSWIVVEAGERSAETASILSKSGLEYHHLYLPERMSASWAERRRMEVLLRIRGLRFVRDNELEGILVFADESNSHRLELFDEVQNVRWVGAISVGLLMPPDQGNEILRWNSLNVADASTGFLPVQGPACNVSGHLIGWHSETGTVSLVRGAKKILPQLEWAGFVLNSAAILDVEGRPNWIKDFDSWVPQNGIPLSPTTIVTDEKYVEPLGNCGRDVLLWWARVE
C.irregularis|Locus_3	ERR364367.177086,ERR364367.553306,ERR364367.553306,ERR364367.790042,ERR364367.957781,ERR364367.1480757,ERR364367.1480757,ERR364367.1603370,ERR364367.1731944,ERR364367.1980468,ERR364367.1983465,ERR364367.2412935,ERR364367.2425767,ERR364367.2545494,ERR364367.3824533,ERR364367.3824533,ERR364367.4157223,ERR364367.4185546,ERR364367.4413699,ERR364367.4584165,ERR364367.4692952,ERR364367.4692952,ERR36436…	73	595	157	Coleochaete irregularis	CGA: Coleochaetophyceae	Pp1s248_13V6.1|GT43:174-434|Physcoitrella	123-524	1-176	1.7e-15	0	0	1	0	1	0	0	1	3	A5	CGAGCTATGACCCCAGTTCTCATGAGCTTAGTGAGTCAGAGGAAGAGAAGCCGCCACCGAAGATGCTGATTTTTGTCACTGGAACTTACAACCGGCCTTTTCAAGCGATGTACCTAACACGAATTGCACACAAACTGCTCGTCACCCCCAAGCCAGTCCTGTGGGTGGTGGTTGAGGATGGGCCTCTTTCTCCAGAGACGGAAAGTCTCCTTAAAAGCACAGGTCTCCAGTACTCATACCTGGCAACCGAGCGTCACACCCGACACCCACGGGACCCCTTTGCAGCGCAGAGGAACATTGCCATCAACTGGATCGCCAAGAGAAAGATGGAGGGGATCGTATACTTTGCCAGCGAGGATCGGGTGTTCAGTGTGGAGTTGATTCAGGAGCTTCGGAAGG…	IAHKLLVTPKPVLWVVVEDGPLSPETESLLKSTGLQYSYLATERHTRHPRDPFAAQRNIAINWIAKRKMEGIVYFASEDRVFSVELIQELRKVRRFGAWPIAHLFQGRSSVGIEGPVCDEEGSVTAWRTHRQLAPLQLAAPAAGETGGKPGGEGEKR
C.cushleckae|Locus_1	ERR364373.59092,ERR364373.76474,ERR364373.76474,ERR364373.157479,ERR364373.157479,ERR364373.219003,ERR364373.219003,ERR364373.259060,ERR364373.259060,ERR364373.470252,ERR364373.827238,ERR364373.827238,ERR364373.943658,ERR364373.1164683,ERR364373.1190348,ERR364373.1238834,ERR364373.1238834,ERR364373.1384808,ERR364373.1384808,ERR364373.1476879,ERR364373.1613720,ERR364373.1613720,ERR364373.1837902,E…	174	735	243	Cylindrocystis cushleckae	CGA: Zygnemophyceae	912627|GT43:180-425|Arabidopsis	728-9	1-242	3.3e-12	0	1	1	1	0	0	0	0	3	C	TCCAGTTTCCAGTGCCAAACCAGCACCTCCTGGCAGTCGTCCCCCAAGACTTGCAGTTCAGACATGCCCCACACAAGCTGCTCCAGGAACAACGTTTCCAGAAAAAGCGGAACTGACTTAAAGCGCACCGGCTGTATGGGGCGCCCCGTTATATTGTTGGGCGCTTCCCACAACATACTCGACCGGAAAGCGAATCCTGCCATATCGGAATGAAATTTTCGGATCCTGCCCGGGTCAGCTCCAGCCGCCCACTCAAAAGTTTCCCAACCAATCACGGCACTGTGATGGTGGAGAAAGGCTCGCCGTACGAGGGGCCGCTCCACGAAAGGCCCCCAGTTCCGCCAGTTTTGAACCTGCTGCGTTTCTTTGGACCACAAGAAGCCCACGGGAAGGACCCCA…	VGQYFGLVPPPILWIVVEALETTNDTAKLLKRTAGRCAFVGTATSCATLDYVHLASEVQHEDRKKSRGVNQRNAALKYIEDFRHDGIVYFMDDDNVYSIELFEELRRVERVGVLPVGFLWSKETQQVQNWRNWGPFVERPLVRRAFLHHHSAVIGWETFEWAAGADPGRIRKFHSDMAGFAFRSSMLWEAPNNITGRPIQPVRFKSVPLFLETLFLEQLVWGMSELQVLGDDCQEVLVWHWKL
C.cushleckae|Locus_4	ERR364373.137418,ERR364373.137418,ERR364373.150506,ERR364373.150506,ERR364373.319202,ERR364373.411003,ERR364373.411003,ERR364373.455061,ERR364373.467772,ERR364373.467772,ERR364373.516461,ERR364373.543211,ERR364373.543211,ERR364373.598572,ERR364373.598572,ERR364373.632746,ERR364373.643908,ERR364373.643908,ERR364373.646748,ERR364373.646748,ERR364373.651605,ERR364373.651605,ERR364373.666269,ERR36437…	463	538	161	Cylindrocystis cushleckae	CGA: Zygnemophyceae	MA_10433413g0010|GT43:193-441|Picea	500-24	1-160	2.4e-11	0	1	1	1	0	0	0	0	3	C	CCAAGAGGCTTGCTCAGGGCCCAGTCAAAAGTCTCCCAGCCATACACCTCGGGCTTCCCATCCCCGTTGATTTGCACGAGGGCCCTCTCCACAAACGGTTCCGATCGCTTCCAGGACATCAGTTTGGTGAAGTCCCCCGTCCATAAGAAACCTACTGGCAAAGTGCCTACTCTTTTAACTTTGCGAATTTCCTCAAATAACTCAGGGCTGTAGGCGTTATCGTCGTCCATGAAGTAGACAATTCCTTTTAGTCTTTTCTGTTCAATGTAGTCCAGTGCAGCATTTCGCTGTAAGGATCCACGGGTCATCCGAGCATTTTCTGACTGCGTTGTGGTCGAAATGTGAACGTAGTCCACCTTCGTGCATTTTTTGGCAATGCCAACCTTGCGACATTTTCCG…	VVNLLRLLPPPVLWIVVEASQQTKETAKLLERTAGKCRKVGIAKKCTKVDYVHISTTTQSENARMTRGSLQRNAALDYIEQKRLKGIVYFMDDDNAYSPELFEEIRKVKRVGTLPVGFLWTGDFTKLMSWKRSEPFVEGPSCKSTGMGSPRCMAGRLLTGP
Mougeotia|Locus_5	ERR364374.58786,ERR364374.160600,ERR364374.187731,ERR364374.187731,ERR364374.256322,ERR364374.256322,ERR364374.268761,ERR364374.315941,ERR364374.322240,ERR364374.376007,ERR364374.378409,ERR364374.378409,ERR364374.422916,ERR364374.422916,ERR364374.437396,ERR364374.456126,ERR364374.456126,ERR364374.699554,ERR364374.827755,ERR364374.827755,ERR364374.858276,ERR364374.858276,ERR364374.944039,ERR364374…	383	623	147	Mougeotia	CGA: Zygnemophyceae	Gorai.007G216800.1|GT43:226-461|Gossypium	162-609	4-141	3.5e-11	0	1	1	1	0	0	0	0	3	C	CTTCTCCCCCGCCCCCATTTCCACCCCCATCATCACCTCCTCCACCACCCCCCGCTGAGGTGGAAGATGAAGATGAACCTACTCCGCCTCTTCTGATCCTTATCACTCCGACCCATCCTCGCGCAGCCCAGGCTTACCACATGTCACAAGTGGTTAATATCCTTCGAGTTGTACCTCCACCAATTCTCTGGATTGTGATTGAGGCGCTTCAACAGACTGAGGAAACCGCGAACCTCTTGAACCGGACAGCTGGCAAATGCATAAAAGTTGGAATAGCTAAGACGTGTACAACTGTCAATTACGTGCATTTGGCGACACCTCAAAAGGCAGAAGACAAGAGTGTGAGTCGAGGTGTCAAGCAGCGCAACTTTGCATTGGACTATATCCAGGACAACAGGA…	LRVVPPPILWIVIEALQQTEETANLLNRTAGKCIKVGIAKTCTTVNYVHLATPQKAEDKSVSRGVKQRNFALDYIQDNRIKGLIYFMDDDNAYTPELFHEIRKVKRVGVFPVGLLWSHEYQTRGGRRAPSWRGPSSGSGPTGNPRSM
C.ochthodes|Locus_14	ERR364376.17080,ERR364376.17080,ERR364376.41444,ERR364376.41444,ERR364376.58894,ERR364376.58894,ERR364376.89202,ERR364376.89202,ERR364376.111907,ERR364376.151398,ERR364376.227123,ERR364376.227123,ERR364376.273875,ERR364376.273875,ERR364376.317966,ERR364376.317966,ERR364376.390440,ERR364376.407980,ERR364376.407980,ERR364376.497712,ERR364376.497712,ERR364376.627732,ERR364376.627732,ERR364376.698880…	238	621	152	Cosmarium ochthodes	CGA: Zygnemophyceae	Glyma16g16280.1|GT43:179-416|Glycine	470-75	2-128	2.3e-11	0	1	1	1	0	0	0	0	3	C	GATGCACCCAAGGCAGCAAACGAACCCACTTGCGGATTGCCACCTATTCCTGGTCTCACCAGGGGCCTCTCCATGAGTGGGTTCGTTTGCTGCCTTGGGTGCATCAAAGTTTGCTCCTCTGAGTACAAGAAGCCTACTGGAAAGACGCCCACTCGCCGGACTGTCTGAAGCTCGCTCATGAGAGCAGAGCTGTAGGTGTTGTCATCATCCATGAAGTACACAGTTCCTTGTACTCTTTGCTGCTCGATGTACTCGAGTGCACAATTGCGCTGAACCACGCCCTTGTTGAACAGCGATGTTTCCCTCTTGCCTGTCCCCAAGTGGACATAGTCAATCCTGCGACACGTGGAATCAGCCCCAAATGTGCATCGTCCAGCGGTGCGCTGGAGCAATTCTGCT…	LAALLRLVPPPFLWIVIESETKTQETGDLLRKTAAACQWASPWGPSEPSRNCGGLPYVHMASGVKHEDSRRSRAVLQRNHVLEFVEENCIEGLIYFMDDDNIYTPEVFGEVRGVRRVGIWPVGLLYEYTTPRVERPLVTLSSTATQPSSQANDSSAL
C.ochthodes|Locus_1	ERR364376.251848,ERR364376.540881,ERR364376.2760592,ERR364376.4089835,ERR364376.4383683,ERR364376.4427640,ERR364376.5732698,ERR364376.6052207	8	651	157	Cosmarium ochthodes	CGA: Zygnemophyceae	Glyma04g08720.1|GT43:199-407|Glycine	518-54	1-135	5.6e-17	0	0	1	1	0	0	1	0	3	C	GGGCCTGGGCCTGGGCCTGGACCTGGACTTGGTCTTGCCCCCATTTCCAGCGCAGAGGAGTCATTGGCCTGGGAGGAGGGCTGGGTTGCAGTGCTGGACAGGGTGACGAGAGGCCTCTCCACGCGCGGCGTGGTGTACTCATACAGGAGCCCCACTGGCCAGATGCCCACCCTGCGCACTCCACGGACCTCCCCGAACACCTCGGGAGTGTAGATGTTGTCATCGTCCATGAAATAGATGAGCCCCTCTATGCAGTTCTCCTCCACGAACTCCAGGACATGATTGCGCTGAAGCACTGCTCGGCTCCTGCGCGAGTCCTCGTGCTTGACCCCAGAAGCCATGTGAACGTACGGCAGTCCCCCACAATTCCTGGAAGGTTCCGAGGGGCCCCAGGGAGAG…	LANALRAAQGPIIWIVVEAPYKTQETAELLQRTGLDDAHLGLIPRVAGLTMSTWGQARGKHQLFNKGVVQRNCALEYIEQQRVQGTVYFMDDDNTYSSALMSELQTVRRVGVFPVGFLYSEEQTLMHPRQQTNPLMERPLVRPGIGGNPQVG
M.endlicherianum|Locus_2	ERR364377.195928,ERR364377.195928,ERR364377.262783,ERR364377.502493,ERR364377.502493,ERR364377.517475,ERR364377.704592,ERR364377.1194073,ERR364377.1846130,ERR364377.1846130,ERR364377.1920595,ERR364377.1920595,ERR364377.2052666,ERR364377.2052666,ERR364377.2100660,ERR364377.2100660,ERR364377.2365937,ERR364377.2365937,ERR364377.2414251,ERR364377.2931819,ERR364377.2931819,ERR364377.3742546,ERR364377.…	86	610	203	Mesotaenium endlicherianum	CGA: Zygnemophyceae	LOC_Os07g49370.1|GT43:106-336|Oryza	609-22	9-202	3.6e-13	0	0	1	1	0	0	1	0	3	C	GTCGTTCTCCAGCTGCCCGCCACGAGCGACGAAGCGGATAGGCTGCTGCGGGCGCTTGGTCTTCGGGTTCGGCGTTTCCCACAGCATCTCCGATCTGAAGGCAAACCCTGCCATGTCGCAGTTGAAGCGGCGGGGGCCCCTGCGGTCCGGCCCGACGAAGGCCCACCCGAACGTCTCCCAGCCGTACACCTCCGGGCGGCCCGCCGCCCCGGCGCGGACGAGCGGGCGCTCCACAAAGGGCTCCCGCTGCCAGGTGGGCCGCAGGTACTCCTCCTCCTTGGACCACAGGAAGCCCACCGGCCAGATGCCCACGCGCTGCACCTTCCGGATCTCCGCAAACAGCTGGGGTGCGTAGCGGTTGTCGTCGTCGGCAAAGTAGACGAGGCCGGGCAGGCGGCG…	PSLLWIVIELGAKTEETTKLLNRTACIPTNLPGRSCKQLEVVHLAASLPLNFTKSKGVEQRNVALQYIEERRLPGLVYFADDDNRYAPQLFAEIRKVQRVGIWPVGFLWSKEEEYLRPTWQREPFVERPLVRAGAAGRPEVYGWETFGWAFVGPDRRGPRRFNCDMAGFAFRSEMLWETPNPKTKRPQQPIRFVARGGQLEND
C.brebissonii|Locus_11	ERR364378.364878,ERR364378.364878,ERR364378.426219,ERR364378.426219,ERR364378.881236,ERR364378.1142321,ERR364378.1142321,ERR364378.1419531,ERR364378.1419531,ERR364378.1441417,ERR364378.1441417,ERR364378.1473881,ERR364378.1473881,ERR364378.2346528,ERR364378.2346528,ERR364378.2426112,ERR364378.2468754,ERR364378.2468754,ERR364378.2527413,ERR364378.2527413,ERR364378.2627597,ERR364378.2627597,ERR36437…	149	747	222	Cylindrocystis brebissonii	CGA: Zygnemophyceae	MDP0000259253|GT43:179-384|Malus	660-1	1-190	7.6e-17	0	0	1	1	0	0	1	0	3	C	CTCCAAGTCATCGGCACTGCTTAAAAGCTGGGCCAAAAAGTCGTTCTCCAAAAATAGTCTTTTTGAAACAAAGCGGATGCTCTTGAGCGGTCGCCGATTGGACCAGCCCTTCGTTTTCCATAGAAGGTGCGAGCTGAATCCAAATCCGGCCATATCAGCATGATACTGACGCTTAGCCTCGACAGACCATGCTAGCGTCTCCCACCCATACACTTTGTGTCGTTGTTTATCGACCAACGGTCGCTCCACCGCTGCGTCGTCCTGCTGCCACGTGGCAGCATCCACATATTCACGAGACCATACGAGGCCCACGGGGAGGATGCCGACTCGCTGGATCTTGCGAAGTTCCTCAAACAACTAGTGACCCACCAGGGGGCTGTATACATTGTCGTCGTCCAT…	VVNVLRIVPPPILWIVVDAVVQSAETAALLNATAGACLQTRSDSPCSSLPYVHMGSGQETDNPWQSRGVAQRNAALAYIESRRLEGIVYCMDDDNVYSPLVGHLFEELRKIQRVGILPVGLVWSREYVDAATWQQDDAAVERPLVDKQRHKVYGWETLAWSVEAKRQYHADMAGFGFSSHLLWKTKGWSNRRPLKSIRFVSKRLFLENDFLAQLLSSADDLE
C.brebissonii|Locus_7	ERR364378.125143,ERR364378.125143,ERR364378.295289,ERR364378.295289,ERR364378.305174,ERR364378.677353,ERR364378.677353,ERR364378.1126704,ERR364378.1126704,ERR364378.1212699,ERR364378.1444590,ERR364378.1444590,ERR364378.1451921,ERR364378.1682733,ERR364378.2012002,ERR364378.2285035,ERR364378.2285035,ERR364378.2379967,ERR364378.2379967,ERR364378.2819013,ERR364378.2819013,ERR364378.2819073,ERR364378.…	82	579	180	Cylindrocystis brebissonii	CGA: Zygnemophyceae	Ciclev10001397m|GT43:164-372|Citrus	541-1	1-168	1.3e-17	0	1	1	1	0	0	0	0	3	C	CTTCCTTGGCTGCCCACTCAAAGGTCTCCCAACCGTAGATTTTGGGAGAACTATTGGCCTTCTGAAGGACCGCGTCCCCCTCCTCCTGCCCCTGCTGCTGCTGCTGTCCTCCGGCCACCAGGGGCCGCTCCACAAAGGGCACCTTCACTTGCTTGGTCTCCACGGCTTGGTCGGACCAGGTGGGGAGGAAACCCACGGGTACCAAACCAACAAGCCGGATCTTGCGCAACTCCTCGAAAAGCTGAGGGGAGTAGATGTTGTCATCATCCATGAAGTAGATTACGCCAGCGAGGCGCTCCCTCTTCACGTATTCAAGTGCCGCATTTCGCTGGCGAACGCCGCGACTTTGCGAGCGGCTCTCGTGCGAGGTGTTCGTGGCCAGGTGGACGTAAGGCAGCG…	LTNVLRVVPPPVLWIVVEAKETSQATEDLLEHTAGRCLFVGDNPDCSTLPYVHLATNTSHESRSQSRGVRQRNAALEYVKRERLAGVIYFMDDDNIYSPQLFEELRKIRLVGLVPVGFLPTWSDQAVETKQVKGPLWSGPWWPEDSSSSRGRRRGTRSFRRPIVLPKSTVGRPLSGQPRK
R.obtusa|Locus_1	ERR364380.30729,ERR364380.562441,ERR364380.562441,ERR364380.598412,ERR364380.815039,ERR364380.815039,ERR364380.1128460,ERR364380.1128460,ERR364380.1197227,ERR364380.1197227,ERR364380.1872967,ERR364380.1872967,ERR364380.2777570,ERR364380.2810205,ERR364380.3435870,ERR364380.4016539,ERR364380.4016539,ERR364380.4547548,ERR364380.4547548,ERR364380.4976632,ERR364380.5161708,ERR364380.5562077,ERR364380.…	80	593	165	Roya obtusa	CGA: Zygnemophyceae	LOC_Os10g13810.1|GT43:98-320|Oryza	496-8	2-149	4.4e-14	0	1	1	1	0	0	0	0	3	C	CCTGGTTGCGGCCCTTGGGCTTGCGCACCCTCCTCTTCCCCCGGCGCCGGATCTTGCGCACCAACGGGGACTCGATGGAGGGCTTGCGGGGGAAGAGGTAGCCCACCGGCTGGATGCCGAGGCGGCGCACCTGGCGGATCTGATCGAAGAGCTGCGGGCTGTACACGTTGTCGTCATCCATGAAGTACACGATCCCATCCAGCTTCCTCGAGTGCACGTACTCCAGCCCCGCGTTCCGCTGCAATATGCCTCGGAACATCTTCCGCTGGAACGGCCGGTCGCTTTCGTTGAAGTGCGCAAACGGGTCAGCCATCTTGCCAATGAAGTCGTCTGTGGCCAGGTGGCGGTGAGGGAGGGTGGAGCAGCCGTGAGGGTCATCCGAGGGGAGGCAGGCGCCAG…	ATVLRLVPPPILWLVIEDGPKTEATEFLLNRTAGACLPSDDPHGCSTLPHRHLATDDFIGKMADPFAHFNESDRPFQRKMFRGILQRNAGLEYVHSRKLDGIVYFMDDDNVYSPQLFDQIRQVRRLGIQPVGYLFPRKPSIESPLVRKIRRRGKRRVRKPKGRNQ
R.obtusa|Locus_2	ERR364380.52203,ERR364380.52203,ERR364380.209946,ERR364380.743412,ERR364380.743412,ERR364380.993535,ERR364380.1170220,ERR364380.1629288,ERR364380.1629288,ERR364380.1786664,ERR364380.2205013,ERR364380.2853141,ERR364380.2853141,ERR364380.2979203,ERR364380.3585567,ERR364380.4480182,ERR364380.4480182,ERR364380.5565906,ERR364380.5565906,ERR364380.6045967,ERR364380.6045967,ERR364380.6158808,ERR364380.6…	79	627	162	Roya obtusa	CGA: Zygnemophyceae	MA_10433413g0010|GT43:193-441|Picea	138-626	1-209	1.7e-14	0	0	1	1	1	0	0	0	3	C	TGGGAAGAGAAGGAAATGGAGCTGAAGGAGGAGAGGGGCAGACGGTCGCCAACCCTAGCATCTCGGCCATCCCTCCCCTTCTCATCATTGTCACGCCAACCTATGTCCGACCATTCCAGGCCATGTACCTTCACCGGCTTGCCAACACACTGAGCCTCCTCCCACCTCCCCTGCTCTGGGTCGTGGTGGAAATCCAACAGCAGTCTCCGGAAACAGCAGCTATTCTGAGGGACACGGGAATGCCGTACAGGCACATTGTGACCCACAAGAACATGAGCGACATCAAGGACCGCGGGGTGCATCAGCGGAATGCAGCCATTGAGCATCTGGAGCAGCATCAGATGGACGGGATTGTGTACTTTGCAGATGACGATAATATATACTCGCAGGAACTCTTCC…	LANTLSLLPPPLLWVVVEIQQQSPETAAILRDTGMPYRHIVTHKNMSDIKDRGVHQRNAAIEHLEQHQMDGIVYFADDDNIYSQELFREVRKIRRFGVWPVGMLQQGKSRAIIEGPVCNGTRVIGWHTNEKSKRVRRFHVDMCGFAFNSTILWDPLRWRRPT
A.evecta|Locus_1	ERR364409.162342,ERR364409.162342,ERR364409.351035,ERR364409.360612,ERR364409.360612,ERR364409.409274,ERR364409.409274,ERR364409.550390,ERR364409.607374,ERR364409.748733,ERR364409.748733,ERR364409.886704,ERR364409.886704,ERR364409.1035070,ERR364409.1035070,ERR364409.1428469,ERR364409.1428469,ERR364409.1631531,ERR364409.1663642,ERR364409.1751334,ERR364409.1751334,ERR364409.1758413,ERR364409.175841…	124	553	184	Angiopteris evecta	Ferns	mgv1a004664m|GT43:178-424|Mimulus	1-552	17-237	5.3e-19	0	0	0	1	1	0	1	0	3	A4	GAGATGCATGGTCAAACCATGGAAACTGCAGGAATTTTAAGGAGGACAGGGGTTATGTACAGGCATCTCGTGTGCGACAAGAATGCCACTGATGTGAAAGATCGTGGCGTCCATCAACGAAATGTAGCCCTTGCTCATATCGAACAACATCAGTTAGATGGCGTGGTCTATTTTGCAGATGATGACAACGTGTACACCTTGGAGCTTTTCGAACAAATGAGGAAGATCAAGCGGTTTGGCACTTGGCCCGTTGGCATGTTGGTGCACAGCAAATCCAAAGCAATTTTGGAAGGGCCTGTTTGTGATGGAGAAAAAGTAATTGGATGGCACACGAATGAAAAGAGCAAGAGATTGAGGAGGTTTCATGTTGACATGTGTGGTTTTGGTTTCAACAGCACA…	EMHGQTMETAGILRRTGVMYRHLVCDKNATDVKDRGVHQRNVALAHIEQHQLDGVVYFADDDNVYTLELFEQMRKIKRFGTWPVGMLVHSKSKAILEGPVCDGEKVIGWHTNEKSKRLRRFHVDMCGFGFNSTILWDPHRWRKLTPEPIRQLDNVKEGFQETTFIEQLVEDESQMEGFPDGCSK
B.trilobata|Locus_1	ERR364415.189387,ERR364415.189387,ERR364415.288757,ERR364415.463165,ERR364415.463165,ERR364415.884840,ERR364415.884840,ERR364415.888185,ERR364415.1026206,ERR364415.1142207,ERR364415.1142207,ERR364415.1344150,ERR364415.1344150,ERR364415.1363384,ERR364415.1778972,ERR364415.1778972,ERR364415.1922309,ERR364415.1922309,ERR364415.1999333,ERR364415.1999333,ERR364415.2360889,ERR364415.2360889,ERR364415.2…	118	674	194	Bazzania trilobata	Liverworts	MA_10433413g0010|GT43:193-441|Picea	91-650	1-236	2e-14	0	0	1	0	1	1	0	0	3	A4	CTGAGCTACAGCTTGGATCCCGGGCGAAAATTACTCATTATTGTCACTCCGACTTACAATAGACCTTTTCAGGCATATTATTTGACTCGTTTAGCACATACCTTGAAGCTGGTTCCTCCTCCACTCCTGTGGTTGGTGGTAGAGATGTCCTCCCAAACTCTACAATCGGCAGCTGTTCTCATGCAGACAGGGATCATGTACAGACATCTGGTCTGTAAGACTAATGTCACGGGTGTCACAGATCGAGCCGTACATCAGCGAAACGTTGCGCTGGAACATATCGAGATGCATCAGCTGAATGGAGTAGTCTACTTTGCTGCCGATGACAACGTCTATTCGCGGGATCTTTTTGAAGAAATGCGCAAGATTAGCCGATTTGGAACTTGGCTAGTTGCCATG…	LAHTLKLVPPPLLWLVVEMSSQTLQSAAVLMQTGIMYRHLVCKTNVTGVTDRAVHQRNVALEHIEMHQLNGVVYFAADDNVYSRDLFEEMRKISRFGTWLVAMLAESGAETMLEGPVCDGDRVIGWHTNDESESMRRFHVDMSGFAFNSTILWDTVNWRHRDGRSIRQTDTVQEELQASNFIEQLVEDEYQMHG
C.scutata|Locus_3	ERR364368.115338,ERR364368.292656,ERR364368.317736,ERR364368.470669,ERR364368.506268,ERR364368.565101,ERR364368.565745,ERR364368.565745,ERR364368.613667,ERR364368.613667,ERR364368.792849,ERR364368.792849,ERR364368.990951,ERR364368.1057531,ERR364368.1274287,ERR364368.1274287,ERR364368.1297751,ERR364368.1297751,ERR364368.1396912,ERR364368.1401100,ERR364368.1401100,ERR364368.1491248,ERR364368.158822…	70	336	111	Coleochaete scutata	CGA: Coleochaetophyceae	Potri.007G047500.1|GT43:179-423|Populus	2-334	71-224	1.7e-12	0	0	0	0	1	0	0	1	2	A5	GAGACTGGATGGAATTGTGTACTTCGCAGACGATGACATGGTGCACAGTTTGGAGCTCTTTGACGAGCTGAGGACAATCAAACGGTTTGGCGCGTGGCCCGTGGCAACTCTCACCCAGGGCCGTGCCTCTGTGGTGATCGAGGGTCCCCTCTGCGAGGGGACAACCGTCATTGGGTGGCATACGCGCAACGCCGATGCGGAAGTAAACAGGGGGCGATTCCAGGCCCACGCCGGAGGGTACGCATTCAACTCCACGCTTCTCTGGGACCCTGCCCGGTGGGATCAGAGCCCGAAAAAGATTGTGCGACAGCCCGATGCCATTGCAAAGGAGCCCCT	RLDGIVYFADDDMVHSLELFDELRTIKRFGAWPVATLTQGRASVVIEGPLCEGTTVIGWHTRNADAEVNRGRFQAHAGGYAFNSTLLWDPARWDQSPKKIVRQPDAIAKEP
C.cushleckae|Locus_10	ERR364373.361249,ERR364373.361249,ERR364373.608010,ERR364373.608010,ERR364373.757058,ERR364373.757058,ERR364373.1405498,ERR364373.1405498,ERR364373.1552571,ERR364373.1552571,ERR364373.1679576,ERR364373.1772257,ERR364373.1772257,ERR364373.2036163,ERR364373.2036163,ERR364373.2071101,ERR364373.2463737,ERR364373.2482970,ERR364373.2745217,ERR364373.2745217,ERR364373.2905129,ERR364373.2905129,ERR364373…	116	510	156	Cylindrocystis cushleckae	CGA: Zygnemophyceae	Bradi1g33320.1|GT43:218-456|Brachypodium	45-503	5-148	1.2e-12	0	0	1	1	0	0	0	0	2	C	ATCGGCCAGCTCAGGCAGTGCACATCACTCAAAAAGTGAACGTTCTCAGGGTTGTACCACCACCTTTGTTATGGATTGTTGTGGAATCCTTTCAACAGACAGAGGAAACTCGATTGCTGCTTGAAAGGACTGCTGGTCGCTGCATTCACGTCGGTCGCGATCCAGAATGCACCACAATCGACTACATCCACATTACTTCGGGAGTCCATCATGAGAACCATGCATCGAGCAGGGGAGTGAACCAGCGCAATGCAGCGTTAGCTCACATCGAGTCAAACAGGATCGAGGGTATTGTCTACTTCATGGATGACGACAACTCATACTCTCCGCAGCTGTTTGAGGAGATCAGGAAGGTGAAGAAAGTGGGAGCCTTGCCTGTGGGCTTCATCTGGACGCAAG…	NVLRVVPPPLLWIVVESFQQTEETRLLLERTAGRCIHVGRDPECTTIDYIHITSGVHHENHASSRGVNQRNAALAHIESNRIEGIVYFMDDDNSYSPQLFEEIRKVKKVGALPVGFIWTQEAQQVNPRRNFKPFVERPLVREGLRSKHVVGWETFE
C.cushleckae|Locus_5	ERR364373.151963,ERR364373.151963,ERR364373.203909,ERR364373.203909,ERR364373.277960,ERR364373.341808,ERR364373.341808,ERR364373.839513,ERR364373.839513,ERR364373.1037165,ERR364373.1037165,ERR364373.1255043,ERR364373.1490315,ERR364373.1663578,ERR364373.1663578,ERR364373.1769217,ERR364373.1968597,ERR364373.2143813,ERR364373.2143813,ERR364373.2366994,ERR364373.2366994,ERR364373.2755267,ERR364373.27…	117	530	163	Cylindrocystis cushleckae	CGA: Zygnemophyceae	Potri.006G131000.2|GT43:132-301|Populus	492-13	1-159	7.3e-11	0	0	1	1	0	0	0	0	2	C	AGCTTTTAAGGCCCACTCAAAGGTTTCCCATCCGTACACCTCTGGCTGGCCTCGCTCACCCATTCTCACAAGCGGCCTCTCCACGAACGGGTCAGCTTGTCGCCACGAAACCAGCTTCTGGTAATCAGCCGTCCACATAAGTCCCACTGGCAGGACCCCAACTCTCTTTACTTTGCGGAACTCCTCAAAAAGCTCTGGAGAGTATGCATTGTCGTCATCCATGAAGTAAACAATGCCTTTCAAGCGATTGTTTTGGATGTACTCCAGGGCCTTGTTTCGTTGCCTCACTCCTCGACTAACAGCTGTATCCTCGGCTTGCAAGCCCGTAGATAGGTGTACATAGTCTACTTTTGTACACTCCTTTGCAATCCCCACTTTCATGCACTTCCCAGCAGTCTT…	VVNVLRVIPPPVLWIVVESLHKTEETGKLLEKTAGKCMKVGIAKECTKVDYVHLSTGLQAEDTAVSRGVRQRNKALEYIQNNRLKGIVYFMDDDNAYSPELFEEFRKVKRVGVLPVGLMWTADYQKLVSWRQADPFVERPLVRMGERGQPEVYGWETFEWALK
Mougeotia|Locus_10	ERR364374.8731,ERR364374.8731,ERR364374.134620,ERR364374.134620,ERR364374.712484,ERR364374.712484,ERR364374.798073,ERR364374.845019,ERR364374.845019,ERR364374.957837,ERR364374.957837,ERR364374.1035775,ERR364374.1035775,ERR364374.1208451,ERR364374.1208451,ERR364374.1247397,ERR364374.1403356,ERR364374.1403356,ERR364374.1408246,ERR364374.1408246,ERR364374.1451925,ERR364374.1451925,ERR364374.1551319,…	174	534	152	Mougeotia	CGA: Zygnemophyceae	Carubv10027753m|GT43:174-416|Capsella	76-531	4-149	2.8e-12	0	0	1	1	0	0	0	0	2	C	CGTCTACTTCTTTTGGTGACTCCCACTCATGTCAGAGCAGCTCAAGCCATTCACTTTGCCCAAATTGTTAATGTTCTGAGGGTGGTACCCCCTCCCCTTATCTGGATTGTGGTCGAGTCCTTGGAAATAACTCACGACACGGCTCAATTACTGGAGAGGACTGCCGGGAAGTGCATCCGTGTGGGCTCTTCTCCAACCTGCTCTCGAATAAACTACACTCACTTGGCTTCCGATGCAGAGCACGAGAACAGGTGGAAGAGCCGAGGAGTGAACCAAAGGAACGCTGCGTTGGACTACATTGAAAGGTCGAAGCTAGATGGGATTGTGTACTTCATGGATGACGACAATGCGTACCTGCCAGATCTTTTCCACGAAATTCGAAAAACGAACAAGGTGGGC…	LVNVLRVIPPPFLWIVVETYKSDETRRLLNRTAGRCIYVGGASTCSSIDYIHLNDSRPHEDPGVSRGVNQRNLALKYIQDKRIDGIVCFVDDDNTYSPQLFEEFRKVKRVGILPVGFLWTHEFQETHKDDNELKPFVQRPIVKKDEDGKPVVYGWETFKR
Mougeotia|Locus_1	ERR364374.121123,ERR364374.691963,ERR364374.1155514,ERR364374.1321546,ERR364374.1413669,ERR364374.1413669,ERR364374.1834529,ERR364374.2409831,ERR364374.2409831,ERR364374.2611353,ERR364374.2611353,ERR364374.2621675,ERR364374.2656503,ERR364374.2723119,ERR364374.2771765,ERR364374.2771765,ERR364374.2801127,ERR364374.3408783,ERR364374.3408783,ERR364374.3413990,ERR364374.3413990,ERR364374.4579626,ERR36…	86	636	160	Mougeotia	CGA: Zygnemophyceae	Aquca_007_00731.1|GT43:185-427|Aquilegia	481-8	1-152	4.3e-12	0	0	1	1	0	0	0	0	2	C	CTCTTTTAAAAGTCTCCCAGCCATAGACAACGGGTTTTCCATCTTCGTCTTTCTTTACGATCGGTCGTTGCACGAAAGGCTTCAGCTCGTTGTCATCCTTATGCGTTTCTTGAAATTCATGAGTCCAGAGGAAACCAACAGGCAATATCCCAACTCTCTTCACTTTACGAAATTCTTCAAACAACTGTGGACTATAGGTATTGTCATCATCAACAAAACAGACAATTCCATCAATCCTCTTGTCTTGAATGTACTTTAAAGCTAAATTTCTTTGGTTGACGCCGCGACTCACTCCAGGGTCTTCATGTGGTCTGCTATCGTTAAGGTGAATATAATCAATTGAGGAGCAAGTGGAAGCTCCCCCCACGTAAATACATCGCCCAGCAGTCCGATTCAGAA…	LRVVPPPLIWIVVESLEITHDTAQLLERTAGKCIRVGSSPTCSRINYTHLASDAEHENRWKSRGVNQRNAALDYIERSKLDGIVYFMDDDNAYLPDLFHEIRKTNKVGILPVGFLWSQEYQQVQSWRYFGPFVERPLVKRSFLANPDKVIGW
Mougeotia|Locus_3	ERR364374.16986,ERR364374.16986,ERR364374.312373,ERR364374.457954,ERR364374.714057,ERR364374.1259575,ERR364374.1652486,ERR364374.2020848,ERR364374.2020848,ERR364374.2113323,ERR364374.2113323,ERR364374.2189836,ERR364374.2196366,ERR364374.2196366,ERR364374.2571000,ERR364374.2571000,ERR364374.2604565,ERR364374.2714937,ERR364374.2714937,ERR364374.3058589,ERR364374.3058589,ERR364374.3093073,ERR364374.…	94	503	130	Mougeotia	CGA: Zygnemophyceae	Bradi3g23120.1|GT43:113-328|Brachypodium	369-1	5-119	6.1e-15	0	0	1	1	0	0	0	0	2	C	CACCCGCTGGTAGTCCGAGGACAAGAGGAAGCCCACGGGCCACACGCCCACCCTCTTCACCTTCCGGATCTCCAAAAAAAGCTCTGGAGTGTACGTGTTGTCATCGTCCATGAAGTACACGATTCCCTCGATCCTGTTGTCCTCTATGTACTCGAGTGCTTTGTTTCGCTGGTTCACTCCCCGGCTCTGGGCGTGGTTCTCATGGTGGACGTCGGAGGCGATGTGGGTGTAGTTGATGCGGGTACACTCCTGCTGGGTGCCAATTTGGAGGCATTTCCCTGCCGTTCTGTTGAGCAGGTGGGCTGTTTCGTCGCTCTTGCAGAAAGACTCCACCACGATCCAGAGCAAGGGGGGGGGAACCAGCCTCAGCATCCCCACAACATGTGCAAAGTGTAGGGC…	FAHVVGMLRLVPPPLLWIVVESFCKSDETAHLLNRTAGKCLQIGTQQECTRINYTHIASDVHHENHAQSRGVNQRNKALEYIEDNRIEGIVYFMDDDNTYTPELFLEIRKVKRVGVWPVGFLLSSDYQRV
Mougeotia|Locus_9	ERR364374.121123,ERR364374.781609,ERR364374.1165209,ERR364374.1321546,ERR364374.1834529,ERR364374.2390652,ERR364374.2780718,ERR364374.2801127,ERR364374.2998234,ERR364374.3170324,ERR364374.4249640,ERR364374.5115320,ERR364374.5619496,ERR364374.5752636,ERR364374.5827494,ERR364374.7622086,ERR364374.8132113,ERR364374.9086722,ERR364374.11489831,ERR364374.12083647,ERR364374.12750796	21	545	166	Mougeotia	CGA: Zygnemophyceae	Bradi1g65750.1|GT43:136-349|Brachypodium	48-543	5-161	2e-11	0	0	1	1	0	0	0	0	2	C	ACGCCAGGCCCACCCAGGCTGTCCACTTCGCCCATGTTGTCAGCGTGCTGAGGAACGTTCCCCCCCCTATCCTGTGGATTGTGGTGGAGAACAAGTGCATTGGTGAGGAGACAGCCAACCTGTTGAACCGGACAGCTGGAAAGTGCATCCGGGTCAACAAAATGACAGAGTGCACCTCACTGAACTACATTCATCTGGCAACTGACGTTTTCCATGAGAACCACACGGAGAGCCGGGGGGTGAACCAGCGCAACCGAGCCCTGCAGTTCGTGGAGGAGAATCGGATTGACGGCGTGGTGTACTTCATGGACGATGACAACACCTACACACCTGAGCTGTTTGAGGAGATGCGCAAAGTACGTCGCGTTGGCATCTGGCCTGTGGGCTTCCTCTGGTCCC…	SVLRNVPPPILWIVVENKCIGEETANLLNRTAGKCIRVNKMTECTSLNYIHLATDVFHENHTESRGVNQRNRALQFVEENRIDGVVYFMDDDNTYTPELFEEMRKVRRVGIWPVGFLWSHEFQRASEYDFFKPMVERPLVRRLSASRSVVIGWETFEWAASMGSKQ
C.ochthodes|Locus_3	ERR364376.23117,ERR364376.75440,ERR364376.75440,ERR364376.224239,ERR364376.224239,ERR364376.267355,ERR364376.267355,ERR364376.389244,ERR364376.796638,ERR364376.796638,ERR364376.844947,ERR364376.844947,ERR364376.1333013,ERR364376.1435809,ERR364376.1435809,ERR364376.1872729,ERR364376.1872729,ERR364376.2057156,ERR364376.2296225,ERR364376.2296225,ERR364376.2367720,ERR364376.2367720,ERR364376.2373895,…	90	319	104	Cosmarium ochthodes	CGA: Zygnemophyceae	Bradi5g02350.1|GT43:158-370|Brachypodium	9-317	5-100	2.4e-11	0	1	1	0	0	0	0	0	2	C	TGGCGGCCTTGCGCTCCGCAGGGCCACCGTTCCTGTGGCTGGTGATTGAGGGGTGGAAGAAGACAGATGAGACCACAAAGCTCCTGGAACGGACAGCTGGATTGTGCCTCCCTCTAGGCGACCCCGACTGTGAAACTGTCACATACATTCACCTCACATCGGGAAAGAACGAGAGCAGCCGGTGGAACAAGGCCGTGGTGCAGCGTAATGCAGGCCTGGACTATATCCAGCAGCACAAGCTGGATGGCACAGTGTACTTCATGGACGATGACAACACCTACAACCCCCTCCTCTTTGAGGAGCTTCGCAAGGTGCGGCG	ALRSAGPPFLWLVIEGWKKTDETTKLLERTAGLCLPLGDPDCETVTYIHLTSGKNESSRWNKAVVQRNAGLDYIQQHKLDGTVYFMDDDNTYNPLLFEELRKVR
C.ochthodes|Locus_6	ERR364376.58894,ERR364376.111907,ERR364376.151398,ERR364376.390440,ERR364376.588932,ERR364376.698880,ERR364376.821034,ERR364376.1195254,ERR364376.1234744,ERR364376.2072500,ERR364376.2329170,ERR364376.2931079,ERR364376.3006275,ERR364376.3213033,ERR364376.3229347,ERR364376.3359535,ERR364376.3440536,ERR364376.3886107,ERR364376.3990775,ERR364376.4140986,ERR364376.4204071,ERR364376.4371393,ERR364376.4…	36	448	148	Cosmarium ochthodes	CGA: Zygnemophyceae	Bra011745|GT43:170-415|Brassica	1-447	16-163	2.1e-11	0	0	1	1	0	0	0	0	2	C	GTGGAATCCCCCCACAAGACGGAGGAGACGGCGTCTCTGCTCAACAGAACTGCAGGAATTTGTCTACCTCTGGGAGCTTCCAACTGCCGCAGCATCGATTACGTGCACATCGAAACAGGCGCAGTGGAGAAGGCGAAGATGAACAAGGCGGTGGTGCACCGCAACAAAGGGCTGGACTATATCGAGGAAAACCGTCTAGAGGGGGTAGTCTACTTCATGGACGACGACAACAGCTACGCGCCGCAGCTATTCGAGGAGATTCGCAAGATCAAGTGGATTGCTGCGATGCCGGTGGGGTTCCTATACACCCAGGAGTATTCGAGAAGGAGCCCACATTTGCACAACACTCCCATTGTCGAGAGGCCGCTGGTCCGACCCAGCAACTCGACCGGCGAGCTG…	VESPHKTEETASLLNRTAGICLPLGASNCRSIDYVHIETGAVEKAKMNKAVVHRNKGLDYIEENRLEGVVYFMDDDNSYAPQLFEEIRKIKWIAAMPVGFLYTQEYSRRSPHLHNTPIVERPLVRPSNSTGEHGSVRLGDVRVVHSKV
M.endlicherianum|Locus_4	ERR364377.321603,ERR364377.321603,ERR364377.446524,ERR364377.446524,ERR364377.452898,ERR364377.452898,ERR364377.676012,ERR364377.676012,ERR364377.753187,ERR364377.753958,ERR364377.753958,ERR364377.1536421,ERR364377.1536421,ERR364377.1764488,ERR364377.1764488,ERR364377.1867012,ERR364377.1867012,ERR364377.1922850,ERR364377.1922850,ERR364377.2045947,ERR364377.2045947,ERR364377.2171477,ERR364377.2673…	86	499	161	Mesotaenium endlicherianum	CGA: Zygnemophyceae	Pp1s248_13V6.1|GT43:174-434|Physcoitrella	15-485	1-176	4.6e-16	0	0	1	1	0	0	0	0	2	C	CACAAATCACAGCGTTGGCAAACGTCCTCCTTTTGGTCCCTCGGCCTTTGCTCTGGATTGTGCTTGAGAATGGAAATACGACTTCAGAGACTTCCGTCTTACTTCGCAAAATCACGTGCATCCCGCGTTCTCTGCCGGAGGCTTGTCCACAGGTGGACTTTGTCCACTTGTCAGCTGGCTTAGAAGAGAGCCAGAGCCGGGGAGTGGCGCAGCGCAATGCGGCTCTGCAATACATTGAGGAGAATCAGATCGCGGGCGTGGTGTACTTTGCCGACGACGACAACCTCTACTCCCCCCAGCTCTTTGCGGAGATCCGGCAGGTGAAGCGCGTAGGCGTGTGGCCCGTGGGCTTCCTCTGGTCCAAGGAGCAGAGCTGGCTCTCGCGCGACCGCCAGACGG…	LANVLLLVPRPLLWIVLENGNTTSETSVLLRKITCIPRSLPEACPQVDFVHLSAGLEESQSRGVAQRNAALQYIEENQIAGVVYFADDDNLYSPQLFAEIRQVKRVGVWPVGFLWSKEQSWLSRDRQTEPFVERPLVRQVGGSRPQVYGWETFFPSSGKQQ
C.brebissonii|Locus_13	ERR364378.644924,ERR364378.644924,ERR364378.807110,ERR364378.807110,ERR364378.1038928,ERR364378.1705683,ERR364378.4260572,ERR364378.4260572,ERR364378.5079661,ERR364378.5079661,ERR364378.5398492,ERR364378.5398492,ERR364378.5849021,ERR364378.5849021,ERR364378.6398032,ERR364378.6398032,ERR364378.8025202,ERR364378.8025202,ERR364378.9130486,ERR364378.9130486,ERR364378.9958564,ERR364378.10830740,ERR364…	32	421	131	Cylindrocystis brebissonii	CGA: Zygnemophyceae	ppa006476m|GT43:178-386|Prunus	402-8	20-158	5.1e-18	0	0	1	1	0	0	0	0	2	C	GCGCCGCCCACGCAAACGTCTCCCATCCGAAAATCTTACCAATCGCCTTCCCGTTCGCGTCGACGCCAATCTTCGTGACTAAAGGCCGCTCGACAAACGGACGGAAGTCTCGCCCCGGAGTCAGCAGCGCTTCGGTCCACGACCAGAGGAACCCTACGGGCATGGCGCCGACACGGGTGACTTTTCGGATCTCCTCAAAGAGCTCTGGCGAGTAGTTATTGTCATCGTCCATGAAGTAGATGACTCCCTCCAGTCGCCGGCTCTGCACATAATCCAGCCCCGCATTCCGCTGGTAGACTCCGCGCGTCCGGCTCGGCTTCTCGTGCGGGCGCCCCGCTGTGATGTGGACGTAATCGATCTGGCTGCACTTCCGCGCTGCGCCTACTCGAATGCACCGTC…	RDGAFEAQLRKCSQIDYVHITAGRPHEKPSRTRGVYQRNAGLDYVQSRRLEGVIYFMDDDNNYSPELFEEIRKVTRVGAMPVGFLWSWTEALLTPGRDFRPFVERPLVTKIGVDANGKAIGKIFGWETFAW
C.brebissonii|Locus_6	ERR364378.124788,ERR364378.124788,ERR364378.152110,ERR364378.152110,ERR364378.167431,ERR364378.167431,ERR364378.183113,ERR364378.183113,ERR364378.281940,ERR364378.281940,ERR364378.322514,ERR364378.322514,ERR364378.987459,ERR364378.987459,ERR364378.1178944,ERR364378.1178944,ERR364378.1274205,ERR364378.1274205,ERR364378.1867335,ERR364378.1867335,ERR364378.1909968,ERR364378.1909968,ERR364378.2087311…	165	634	164	Cylindrocystis brebissonii	CGA: Zygnemophyceae	Bradi3g23120.1|GT43:113-328|Brachypodium	150-626	5-162	1.7e-11	0	0	1	1	0	0	0	0	2	C	GAGCCCCTTCTGAGTCGCGTCACCGGCGAGTCCTCGTCGAAACCCCGGATTCCGCTGACCCTAAGCAGCCCAGCCAGCGAATCATTGCGATCACACCAACGTACAACAGAGCGGCTCAAGCCCTCCATTTGGTCACTTGTGTGAACATTTTGCGCATTATTCCTCCGCCCGTAGTGTGGATTGTCATCGACTCAGGGGAGCCGAGTCCTGAAACTGCCCAGCTTCTCCAAGCGCACGCTGGCGAGTGTGTCCACGTAGGAGGCGCCAAGGAGTGTACCACGCTCAGCTATGTGCATCTCGGAGCCAATGACACGACGGAGGACATTAAAATCAGTCGAGGCGTGGCGCAGCGAAACGCCGCATTGAAGTATGTCGAGAGGCTGCGCCTGGAGGGAGTGG…	VNILRIIPPPVVWIVIDSGEPSPETAQLLQAHAGECVHVGGAKECTTLSYVHLGANDTTEDIKISRGVAQRNAALKYVERLRLEGVVYFMDDDNVYSPKLFEEIRKVRRVGVLPVGFVWSSGHHEDIPLAEADAMVERPLVEKGPQLRGGGVASPSVRGWETFE
R.obtusa|Locus_3	ERR364380.60831,ERR364380.60831,ERR364380.535566,ERR364380.2663943,ERR364380.2705771,ERR364380.2705771,ERR364380.2743044,ERR364380.2743044,ERR364380.3101867,ERR364380.3101867,ERR364380.3513917,ERR364380.3513917,ERR364380.3793352,ERR364380.3793352,ERR364380.4213508,ERR364380.4213508,ERR364380.4289524,ERR364380.6128904,ERR364380.6128904,ERR364380.6576777,ERR364380.6576777,ERR364380.7392277,ERR36438…	38	425	120	Roya obtusa	CGA: Zygnemophyceae	Bradi1g33320.1|GT43:218-456|Brachypodium	356-3	35-157	1.4e-11	0	0	1	1	0	0	0	0	2	C	GTCGTCTTTCCCCGAAAAGACCACTCGAACGTCTCCCAGCCGTAAACTTTTGGCTGCCCGGACTCTGGGTCTGGCTTAACCAAGGGCCGCTCTACGAAGGGGCTGCTGAAAAGCTTCGTGTTTCTGTACGCATAATCGAGAGTGTACAAGAAGCCTACAGGGAACACACCGACGCGGCGTATTTTGCGGAGTTCTTCAAACAGCTTTGCGTCGTAGGTGTTGTCGTCATCCATGAAGTACACCACCCCACTGATCCTCTTCTCCTCGATGTAATCAAGCGCGGCGTTGCGCTGTGACACTGCAGTGTTCCACTTCAATTTCGCGGCGTCCCCCGTTTCCAGGTGCACCACATCGAGCGCCCTGCAGTTGTGTGCCCCGGTTGGGAGGCAGCGACGTGCA…	PTGAHNCRALDVVHLETGDAAKLKWNTAVSQRNAALDYIEEKRISGVVYFMDDDNTYDAKLFEELRKIRRVGVFPVGFLYTLDYAYRNTKLFSSPFVERPLVKPDPESGQPKVYGWETFE
P.margaritaceum|Locus_13	ERR364382.946599,ERR364382.1454413,ERR364382.2011626,ERR364382.3042532,ERR364382.3289731,ERR364382.3342575,ERR364382.3833125,ERR364382.3994073,ERR364382.4355272,ERR364382.4809022,ERR364382.5437465,ERR364382.5710365,ERR364382.6057274,ERR364382.6486672,ERR364382.7114656,ERR364382.7288564,ERR364382.7294717,ERR364382.7403851,ERR364382.7404355,ERR364382.7779961,ERR364382.8163870,ERR364382.9923876,ERR3…	23	360	120	Penium margaritaceum	CGA: Zygnemophyceae	Sb03g011010.1|GT43:94-317|Sorghum	359-1	27-152	5.5e-13	0	0	1	1	0	0	0	0	2	C	GCGGCGTGCCGTCGGGTCGCGCGCGCACGAGCGGGCGCTCGACGGTGGGGCGCGACTGCTTGTAGGGGTAGTGCAGCGCGTACTCTTGCGAGAACAGGAAGCCCACGGGGAAGGCCGCCACGCGCCGCACCTTGCGCAGCTCGTCAAACAGCTCTGGGCTGTAGGTGTTATCGTCGTCCATGAAGTAGACGATGCCACTCAACCTTCGCTTCTCAATGTACTCGAGCGCAGCGTTGCGTTGAGCCACTGCCTTGTTCCACCGTGCCTTCTCTGGAGTGCCGGTGCCGATGTGCACGTATTCCACCGTGGTGCAGTCGGGCTCGCCTTCCGGCAGACACCGCCCCGCTGTGCTCTGCAGCA	AAEHSGCGVCRKASPTAPRWNTCTSAPALQRRHGGTRQWRQRNAALEYIEKRRLSGIVYFMDDDNTYSPELFDELRKVRRVAAFPVGFLFSQEYALHYPYKQSRPTVGARSCARDPTARR
O.petiolatum|Locus_2	ERR364410.39076,ERR364410.39076,ERR364410.51555,ERR364410.51555,ERR364410.289915,ERR364410.289915,ERR364410.495536,ERR364410.495536,ERR364410.916973,ERR364410.916973,ERR364410.999426,ERR364410.999426,ERR364410.1132952,ERR364410.1132952,ERR364410.1304374,ERR364410.1304374,ERR364410.1326818,ERR364410.1326818,ERR364410.1408172,ERR364410.1408172,ERR364410.1511612,ERR364410.1658622,ERR364410.1658622,E…	93	393	128	Ophioglossum petiolatum	Ferns	Pp1s78_128V6.1|GT43:48-308|Physcoitrella	2-379	4-137	1.2e-27	0	1	0	1	0	0	0	0	2	B	CACTCTTAGACTTGTTCCTGCGCCCTTGATCTGGATTGTTGTAGAAGCTGGCAATAAATCGGATGAAACCGCTGCATTGCTTTCTATTTCGGGGCTTCCTTTCTTCCATTTTAGCTATGGAAGAAGAATGCCTTCGTCCTGGATAGAACGGGAACAAACAGAAAAGCAGCTCAGAATTGAAGGCTTGAGATTCGTTCGGGAACAGCACCTTGATGGCATTGTGGTTTTTGCGGACGATAGTAATACACACAGCCTTGATTTTTTCAATGTGGCTCAGAGCGTTAAAGGCATAGGATCACTTTCTGTTGGTCTTTTACATCACCCCGATGGTGAAATAGATCAGCTAGGGACTAAACAAGTCCAATTGCCAAAGAGAAAAGATCAGACAGGAAC	TLRLVPAPLIWIVVEAGNKSDETAALLSISGLPFFHFSYGRRMPSSWIEREQTEKQLRIEGLRFVREQHLDGIVVFADDSNTHSLDFFNVAQSVKGIGSLSVGLLHHPDGEIDQLGTKQVQLPKRKDQ
C.cushleckae|Locus_13	ERR364373.548326,ERR364373.1851917,ERR364373.2876563,ERR364373.2876563,ERR364373.3315119,ERR364373.3547404,ERR364373.3623743,ERR364373.3623743,ERR364373.3874874,ERR364373.4034987,ERR364373.4388953,ERR364373.4388953,ERR364373.4436558,ERR364373.4790240,ERR364373.5717848,ERR364373.5717848,ERR364373.6105247,ERR364373.6105247,ERR364373.6478163,ERR364373.6829882,ERR364373.6829882,ERR364373.7138628,ERR3…	34	458	103	Cylindrocystis cushleckae	CGA: Zygnemophyceae	Ciclev10025401m|GT43:182-422|Citrus	1-345	163-241	6.4e-11	0	0	0	0	0	0	0	1	1	B	TTCAAATCAGAAAGGTCAACATTTCTTGACCCGGAGAGGGGCTCGATGGTGTGGACAGGGTTCGTGCTCAACTCTCGTCTCTTGTGGGACCCAGACCAGATGTCGCGCCCTGGTGCCGGGGGTTCCGCAGAGTGGGCTAGTTTGCTGCATAGGGAGAGGCCGGTGTGGGTTAGGAAGTGGGAAGACTGGGTAGGCAAACAAAGCAAGTCGACCAAAGATGTCACCCCTCAGAGCGGACAGGTGGCAGCTGGCGATTTGCTGAAGCGCATGGTGCTGGATGAGTCTTTCGTGGAGCCTATGGGAGACTGCGGTCGGCAGGTGCTGGCGTGGTGGCTCAAAGGCGAGGCTAGATTTGACAGCAAGTTCTACAGCAGGTGGCATCTTCCTGAGCTAGAAATC…	RGSMVWTGFVLNSRLLWDPDQMSRPGAGGSAEWASLLHRERPVWVRKWEDWVGKQSKSTKDVTPQSGQVAAGDLLKRMVLDESFVEPMGDCGRQVLAWWLKGE
C.cushleckae|Locus_3	ERR364373.65825,ERR364373.160865,ERR364373.160865,ERR364373.389648,ERR364373.832194,ERR364373.832194,ERR364373.845928,ERR364373.1191475,ERR364373.1191475,ERR364373.1211059,ERR364373.1847152,ERR364373.1847152,ERR364373.1982331,ERR364373.1982331,ERR364373.2019362,ERR364373.2079003,ERR364373.2079003,ERR364373.2085022,ERR364373.2546680,ERR364373.2546680,ERR364373.2627783,ERR364373.3050318,ERR364373.3…	103	481	153	Cylindrocystis cushleckae	CGA: Zygnemophyceae	Pavirv00041022m|GT43:112-332|Panicum	29-460	2-157	4.6e-17	0	1	0	0	0	0	0	0	1	B	CCAAGCCGTGCACATGACTGGCTTGATAAACTCCTTACGGCTTGTGAGAGCCCCATTAATATGGATAGTTGTAGAAGCAGGGGTGCGGACAAACGACACGGCTGTACTGCTACTCTCTTCTGGTTTGGACTTTGTGCATCTTGAATCCAAGGCACATATGAGTGACAGCTGGCATGAGCGGGAACTGGCGGAGATTCACATGAGAGAAGTTGGCCTTCGATACGTGCGGAACACGCAGATGGACGGACTCGTTATTTTCGCGGACGACAGCACAATCTTTTCTCTCGCTTTTTTTGACGAGGCTCAAAAAGTGCAATGGATTGGCGCTATTTCTGTCGGTATCAACATCCAGCAAGGCTTTGGAGAGACCATGGGGGACAAAGACGTTCCAGCAGACCT…	LINSLRLVRAPLIWIVVEAGVRTNDTAVLLLSSGLDFVHLESKAHMSDSWHERELAEIHMREVGLRYVRNTQMDGLVIFADDSTIFSLAFFDEAQKVQWIGAISVGINIQQGFGETSGGQRRSRQTLTGMAISAQSPPDTCSQTTPLHSRQNG
Mougeotia|Locus_4	ERR364374.21389,ERR364374.27357,ERR364374.276108,ERR364374.276108,ERR364374.442487,ERR364374.565821,ERR364374.565821,ERR364374.568044,ERR364374.568484,ERR364374.574592,ERR364374.595884,ERR364374.595884,ERR364374.740130,ERR364374.740130,ERR364374.744149,ERR364374.785104,ERR364374.785104,ERR364374.787026,ERR364374.787026,ERR364374.799954,ERR364374.799954,ERR364374.804334,ERR364374.811542,ERR364374.…	297	503	157	Mougeotia	CGA: Zygnemophyceae	Pp1s19_221V6.1|GT43:202-449|Physcoitrella	33-503	1-160	3.6e-28	0	1	0	0	0	0	0	0	1	B	CCAGAACCTTCCAGCGGATCCACATGATCCACCTCGTCAATTCTCTGAAGCAAGCAAGGGCCCCCCTAATCTGGATAGTGGTGGAGGCCAACGGAAAGTCCAACGACACCCGGGCTATGCTGTCTGAATCTGGCCTGGATTTCGTGCATCTGGAGTCCAAGGCAAAGATCTCTGACAGCTGGCAGGAGAGAGAGCTGGCAGAAGTTCACTTGAGAGAAGCTGGGCTGAGGTACGTCCACGCAGCGAGGATCGACGGGCTGGTGGTGTTTGCAGACGACAGTACCGTCCTTTCCCGGTCCTTTTTCGACGAAGTACAGAAAGTGGAGTGGGTAGGGGCGATGTCGGTGGGCATAGGCATCCACGAGCTGTTCTCTCAGACGTCAGAGAAGAGCAAGTGGA…	LVNSLKQARAPLIWIVVEANGKSNDTRAMLSESGLDFVHLESKAKISDSWQERELAEVHLREAGLRYVHAARIDGLVVFADDSTVLSRSFFDEVQKVEWVGAMSVGIGIHELFSQTSEKSKWTVNGHQRRRKLLEGKQLRFPVQGPVCDSNKTLTGW
C.ochthodes|Locus_15	ERR364376.257844,ERR364376.257844,ERR364376.375199,ERR364376.375199,ERR364376.462758,ERR364376.462758,ERR364376.660947,ERR364376.660947,ERR364376.771677,ERR364376.771677,ERR364376.1036040,ERR364376.1036040,ERR364376.1368442,ERR364376.1368442,ERR364376.1412101,ERR364376.1412101,ERR364376.1420219,ERR364376.1420219,ERR364376.1534844,ERR364376.1534844,ERR364376.1831122,ERR364376.1831122,ERR364376.185…	116	437	143	Cosmarium ochthodes	CGA: Zygnemophyceae	Lus10041601|GT43:189-428|Linum	8-430	37-197	3.8e-11	0	0	0	1	0	0	0	0	1	C	CCCTTTCCTGCACATGGCCACAGGGGTGAAGCACGAAGATCCCGAGGAAAGCCGTGCGGTGAGGCAGCGCAACCACGTGCTGGAGTTCCTGGATGACGCCAGAATCGATGGCATCGTGTACTTCATGGATGACGACAATACCTACCGTCCTGAGCTCTTCGTGGAGATTCGGAAGGTGAAGAGGGTGGGCATCTGGCCAGTGGGCCTTCTCTACGACTTCACGTCGGCCTACGTGGAGAGGCCCCTGGTGGAGGTCCCTGAGCAGTCAGATGCAGCCGGCAGCACGCCGCCAAGGCCCAAGATCTTCGGGTGGGAGACGGTGCCGGGGGTGTTCAACCGGGACATTGCCAAGCGCCGGTACAACACTGACATGGCCGGCTTCGCTTTCTGGACTGGGCT…	FLHMATGVKHEDPEESRAVRQRNHVLEFLDDARIDGIVYFMDDDNTYRPELFVEIRKVKRVGIWPVGLLYDFTSAYVERPLVEVPEQSDAAGSTPPRPKIFGWETVPGVFNRDIAKPPVHTDMAGFAFWTGLLWENRSSTPRS
C.brebissonii|Locus_17	ERR364378.881236,ERR364378.3779417,ERR364378.3895500,ERR364378.3989495,ERR364378.5270300,ERR364378.5458036,ERR364378.5526930,ERR364378.6387524,ERR364378.7802121,ERR364378.8186252,ERR364378.8656210,ERR364378.8675721,ERR364378.9059764,ERR364378.10037933,ERR364378.11216551,ERR364378.11270252	16	327	109	Cylindrocystis brebissonii	CGA: Zygnemophyceae	GRMZM2G179504_T01|GT43:89-275|Zea	1-327	7-111	1.8e-13	0	0	1	0	0	0	0	0	1	C	CTCGTGCCGCCACCGCTTCTCTGGATCGTTGTGGACGCAAATGAACGATCGATGGAGACGTCCCACGTGCTGAATATGACAGCGGGAGCGTGCATTCATGTAGGCGACGCAGCAGAGTGCAGCAAGGTCAAGTATGTCCACTTATATTCCACGACCAAGGACAGCTCCGCGTCCAGCCGTGGCTTAGCCCAGAGGAACGCGGGTTTGGAGTATATTGAGCGCTTGAAGCTCAGCGGGATCGTGTACTTCATGGACGACAGCAACACGTACAGCCCGATGCTCTTCCCCGAGCTGCGCAAGATTGTCCGAGTGGGCATCGTCCCTGTC	LVPPPLLWIVVDANERSMETSHVLNMTAGACIHVGDAAECSKVKYVHLYSTTKDSSASSRGLAQRNAGLEYIERLKLSGIVYFMDDSNTYSPMLFPELRKIVRVGIVPV
C.brebissonii|Locus_4	ERR364378.97102,ERR364378.97102,ERR364378.122655,ERR364378.458948,ERR364378.458948,ERR364378.824973,ERR364378.1223330,ERR364378.1277113,ERR364378.1277113,ERR364378.2006139,ERR364378.2006139,ERR364378.2398286,ERR364378.2415193,ERR364378.3116176,ERR364378.3116176,ERR364378.4566715,ERR364378.4566715,ERR364378.5175699,ERR364378.5175699,ERR364378.5309292,ERR364378.5348138,ERR364378.5348138,ERR364378.6…	51	611	185	Cylindrocystis brebissonii	CGA: Zygnemophyceae	ppa004411m|GT43:182-423|Prunus	609-56	59-231	5e-13	0	0	0	0	1	0	0	0	1	B	CCCCAGCAAATCTCGTGGATCCACCTGGCGCTCTCCGGTCCTTCTTTCCGCCCCCACCCACTCCTCCCATCGCCTCAACCAAAAGGGCCATTTTTCGTCCTTCAGCCTCAGTCCTGTCGCCTGTTCCAGCCACGTCCCTCGACCACCCTCCCACAGCAACCTCGCATTCATCACAAATCCAACCCAGACCATACTCGCCCGCTCCTTCACATGTTGCTCCTCATCGCCATGGCCCCCGTACATGGGCGGTCCATCCTTGAGCTCTTCGGGACTATGTGCGAGGTTGTGCCAGCCAATGAGCTGCGAGGAGTTGGGATAACAGATGGGAGCCTGGATTGGCATGCGCTTCGTTTCCCCGTCTTTCGTTCGGCTCTCAAAGATTTTGCGCTCTTGAGCATG…	LREVGLRHIREHQLAGVVVFADDSSVFTREFFHQAQKVEWFGAVPVGIQLQQGFTVIFQLQVPGDEVLARHAQERKIFESRTKDGETKRMPIQAPICYPNSSQLIGWHNLAHSPEELKDGPPMYGGHGDEEQHVKERASMVWVGFVMNARLLWEEWSRDVAGTGDRTEAEGRKMALLVEAMGGVG
P.margaritaceum|Locus_3	ERR364382.258404,ERR364382.10275662,ERR364382.10374563	3	484	128	Penium margaritaceum	CGA: Zygnemophyceae	Bradi1g33320.2|GT43:218-456|Brachypodium	97-483	1-122	5.4e-11	0	0	0	1	0	0	0	0	1	C	CAGCAGCAGCAGCAGCAGCAGCAGCAGCAGAAGCCGCTGCTGTTGGTGATAACGGCAACGTTTCCGCGTCCGTTTCAAGCCATGTACCTCACACGGCTTTCCAACACTCTTCGGAGCGTTTCGCAACCGCTGCTGTGGATTGTTGTGGAGACCCCTAACAGAACGTTCGAAACATCGCAGATACTCAATCGCACTGCGGCTGCGTGCTTGCCGCGTGGGAGGCCCTCCTGCCGCCGTCTGCAGTTCGTGCACCTCGACACCGGCGCGATGGACAAGATGAATGTGACGAGAGGCGCGTTGCAACGCAGCAGAGCGTTGGAGTACATAGAGGAGAAGAGACTCGACGGCATCGTCTACGTCGCAGACGACGACAACGCCTACACCCCACAGGCGTTTGAA…	LSNTLRSVSQPLLWIVVETPNRTFETSQILNRTGLRACRVGGPPAAVCSSCTSTPARWTRHVTRGALQRSRALEYIEEKRLDGIVYVADDDNAYTPQAFEEIRKIRRRVGVMPVGLLYDTEYPEYTAE
P.nudum|Locus_1	ERR364411.166692,ERR364411.260993,ERR364411.318755,ERR364411.318755,ERR364411.501885,ERR364411.501885,ERR364411.548588,ERR364411.548588,ERR364411.645070,ERR364411.646515,ERR364411.728879,ERR364411.864442,ERR364411.864442,ERR364411.906933,ERR364411.906933,ERR364411.952651,ERR364411.952651,ERR364411.996058,ERR364411.1517495,ERR364411.1517495,ERR364411.1551302,ERR364411.1551302,ERR364411.1625429,ERR…	115	415	109	Psilotum nudum	Ferns	Sb03g011010.1|GT43:94-317|Sorghum	120-410	1-108	3e-13	0	1	0	0	0	0	0	0	1	B	GTCTGATGGAGCTTGTGCAGCGGGAACAGAAGCTCGCTTCTGGCGTCAAGCAAAGGAAGCAACTTCTTGTTATCACCTTTACCTATGTGCGTACCTTTCAAGCAGTGCACATGACATGTTTGATGCACACCCTTAGGCTGGTGCCTGGTCCATTGGTCTGGATTGTTATTGAAGCGGGGGGTGCATCTAACGAAACTGCTGTGCTGCTTTCTGATTCTGGGCTTCTGTATTTCCATCTGGGCATTGGAGAGGCAATGCCTCCAGAGTGGGTGGATAGGTTGCGAGTGGAGATGCTCCTGCGAATAGAAGGCTTGAGGTTTGTCCGGAACCAGCAGCTTGATGGCATTGTGGTGTTTGCAGATGATAGCAACACATATAGTTTGGACTTCTTTAATGCAG…	YVRTFQAVHMTCLMHTLRLVPGPLVWIVIEAGGASNETAVLLSDSGLLYFHLGIGEAMPPEWVDRLRVEMLLRIEGLRFVRNQQLDGIVVFADDSNTYSLDFFNAVQRV
B.trilobata|Locus_3	ERR364415.586789,ERR364415.1083112,ERR364415.1406981,ERR364415.1660322,ERR364415.1773984,ERR364415.1942529,ERR364415.4152232,ERR364415.5165628,ERR364415.6619513,ERR364415.9638818,ERR364415.9805317,ERR364415.12635786,ERR364415.12810011	13	652	166	Bazzania trilobata	Liverworts	Phvul.007G164400.2|GT43:117-287|Phaseolus	501-33	1-166	1.6e-20	0	0	0	0	0	0	1	0	1	B	TTTGCTCTTATGTTTGACTACATCTAAAGACCCAGACTCTGAGTGCCACCCCACCAAGTGACATGAATCATTACACGCAGGACCCTGCACGGGAAAAAATCCTGACGTTGGGCTACGTACATTCCCACTGTCCCACTTCAGCAACTGGTTTCCTTCGTCGGAAGCTTGAGGGGGCATCAGAAGCCCCACAGAGAACGTCCCGACCCACTCAACCTTTTGCACCTCGTCGAAGAGCTCGAGCCTATGAGAATTGCTTTCATCAGCGAACACCACAATGCCATCCAATTCGTTCTCCCTCACAAATCTTAGGCCTCTAATTCGAAGTCGAGTCGCCATCTGGTGCCGTTCTGGCCAACCCGCAGGCATAGGTTCCTTGAGATATAAGTGATGGAAGTTCAA…	LINTLKLVPGPLSWVVVEAGERSAETDRILLKSGLNFHHLYLKEPMPAGWPERHQMATRLRIRGLRFVRENELDGIVVFADESNSHRLELFDEVQKVEWVGTFSVGLLMPPQASDEGNQLLKWDSGNVRSPTSGFFPVQGPACNDSCHLVGWHSESGSLDVVKHKS
C.ochthodes|Locus_5	ERR364376.25683,ERR364376.25683,ERR364376.139981,ERR364376.187242,ERR364376.468198,ERR364376.468198,ERR364376.884505,ERR364376.884505,ERR364376.1284854,ERR364376.1683827,ERR364376.1683827,ERR364376.2467728,ERR364376.2467728,ERR364376.2648707,ERR364376.2648707,ERR364376.2988929,ERR364376.2988929,ERR364376.3346835,ERR364376.4162390,ERR364376.4358438,ERR364376.4402734,ERR364376.4402734,ERR364376.446…	40	384	113	Cosmarium ochthodes	CGA: Zygnemophyceae	Bradi2g37970.1|GT43:139-361|Brachypodium	14-349	58-177	9.5e-11	0	0	0	0	0	0	0	0	0	C	CTTCCAGTGGAGACAGAGGAACACAGCACTAGAGTACATCCAGCACCATGAGCTGGATGGAGTTGTTGTGTTCACGGATGACCACTCCAGCTACACCCCCGAGTTCTTCGAGCAGCTGAGGAGAACAAGGAGGGTGGCCCTCTTCCCCCTGGCCTTCTTGCTGGAGGGCCAGGAGCCTGTGGTGGAGAGACCTCTGCAGAGGGAGAGTGGGGAGGGGGAGCGCAGAAGGAGTGTTGTGTTTGGATGGGATACGTTCTCCTTCGAGGTGGATGAGAGGGGGAGGCAGAGGTGGGACTACCATGTCGACGTGCATGGCTTCGCGTTCAGATCGACGGCCTTGTGGACCCCACTAGCTGACCAAAACGCTTCTGCGGTACAATCGCA	RQRNTALEYIQHHELDGVVVFTDDHSSYTPEFFEQLRRTRRVALFPLAFLLEGQEPVVERPLQRESGEGERRRSVVFGWDTFSFEVDERGRQRWDYHVDVHGFAFRSTALWTP
